# Supplementary material for: Unveiling Berberine analogues as potential inhibitors of Escherichia coli FtsZ through machine learning molecular docking and molecular dynamics approach
Source: Sci Rep. 2025 Apr 26;15:14668. doi: 10.1038/s41598-025-98835-x (PMC12033256; doi:10.1038/s41598-025-98835-x)
Supplement: Supplementary file 1 — Supplementary Material 1 [file 41598_2025_98835_MOESM1_ESM.xlsx]

## Sheet: Sheet1
List of active compounds screened by machine learning algorithm
Compound ID
ZINC000006017816
ZINC000036445486
ZINC000001709414
ZINC000001566934
ZINC000015264117
ZINC000005526682
ZINC000013376481
ZINC000001562608
ZINC000000338120
ZINC000001604019
ZINC000001624478
ZINC000014619285
ZINC000001624025
ZINC000001575029
ZINC000012153738
ZINC000001578257
ZINC000000338118
ZINC000001680552
ZINC000001578414
ZINC000001578255
ZINC000006484761
ZINC000004090612
ZINC000004088691
ZINC000001583549
ZINC000005798585
ZINC000005798635
ZINC000001636759
ZINC000004051240
ZINC000005267357
ZINC000005482765
ZINC000004084630
ZINC000001702574
ZINC000001687150
ZINC000000265501
ZINC000001570831
ZINC000005425745
ZINC000004090581
ZINC000685936001
ZINC000001578182
ZINC000002160949
ZINC000005354375
ZINC000033963622
ZINC000004620892
ZINC000007736018
ZINC000000670657
ZINC000524730997
ZINC000000314331
ZINC000000346077
ZINC000002127253
ZINC000005503041
ZINC000001035541
ZINC000012952380
ZINC000024513197
ZINC000005582163
ZINC000006116583
ZINC000006120971
ZINC000001615071
ZINC000001112190
ZINC000017031288
ZINC000000484278
ZINC000072312902
ZINC000022463267
ZINC000005426839
ZINC000013095399
ZINC000524729297
ZINC000006069259
ZINC000006342107
ZINC000002752367
ZINC000002761580
ZINC000006342101
ZINC000001734276
ZINC000005048402
ZINC000002748198
ZINC000001073721
ZINC000009460361
ZINC000005936947
ZINC000023318590
ZINC000007847474
ZINC000023452396
ZINC000063890819
ZINC000000689039
ZINC000002748199
ZINC000085341281
ZINC000001073722
ZINC000225616152
ZINC000012610039
ZINC000072432043
ZINC000001635039
ZINC000072432330
ZINC000072423169
ZINC000604404720
ZINC000002867677
ZINC000019840597
ZINC000003872044
ZINC000001583431
ZINC000006342139
ZINC000001583139
ZINC000005425468
ZINC000005936946
ZINC000072474239
ZINC000072408339
ZINC000071765079
ZINC000004028222
ZINC000000828676
ZINC000035536982
ZINC000604404104
ZINC000524731055
ZINC000005429039
ZINC000006248559
ZINC000002755652
ZINC000604404384
ZINC000016843076
ZINC000002764291
ZINC000002554909
ZINC000072407541
ZINC000002527573
ZINC000065034178
ZINC000005936944
ZINC000071765078
ZINC000524731804
ZINC000005901245
ZINC000006338999
ZINC000039269652
ZINC000215039496
ZINC000089844606
ZINC000002762915
ZINC000072433251
ZINC000091665631
ZINC000017185382
ZINC000067688841
ZINC000004675545
ZINC000604404746
ZINC000017089122
ZINC000001116580
ZINC000017185378
ZINC000604406263
ZINC000021219631
ZINC000065505890
ZINC000057773847
ZINC000065033787
ZINC000002868163
ZINC000065491091
ZINC000000897428
ZINC000020727494
ZINC000065034183
ZINC000065034124
ZINC000604405072
ZINC000604405698
ZINC000002097177
ZINC000001583142
ZINC000072440173
ZINC000000271262
ZINC000604405486
ZINC000007753947
ZINC000024513233
ZINC000072409027
ZINC000017071617
ZINC000000696064
ZINC000023453005
ZINC000072453996
ZINC000032503399
ZINC000013283756
ZINC000244933311
ZINC000025757619
ZINC000020739094
ZINC000022463302
ZINC000219153912
ZINC000072453566
ZINC000524731923
ZINC000065505886
ZINC000001113609
ZINC000033029058
ZINC000000900914
ZINC000000476932
ZINC000084068065
ZINC000002576151
ZINC000012364690
ZINC000072447372
ZINC000604406322
ZINC000072453565
ZINC000004381355
ZINC000091769058
ZINC000000829428
ZINC000096336850
ZINC000216450733
ZINC000072439733
ZINC000604404125
ZINC000002511691
ZINC000002764814
ZINC000011912853
ZINC000072421153
ZINC000091985934
ZINC000005948874
ZINC000024513227
ZINC000005701301
ZINC000001596116
ZINC000097694684
ZINC000072424589
ZINC000066089371
ZINC000024619724
ZINC000032985641
ZINC000072439576
ZINC000012428092
ZINC000017071311
ZINC000072480660
ZINC000002503078
ZINC000067867450
ZINC000006342163
ZINC000013227930
ZINC000002510569
ZINC000002273743
ZINC000077410440
ZINC000055413551
ZINC000009610721
ZINC000024513387
ZINC000000997310
ZINC000000900910
ZINC000023459541
ZINC000065034138
ZINC000065278323
ZINC000091781521
ZINC000000784580
ZINC000072476005
ZINC000006126735
ZINC000072447371
ZINC000330031977
ZINC000604404463
ZINC000000677351
ZINC000604406132
ZINC000001843082
ZINC000002688226
ZINC000604404980
ZINC000014167423
ZINC000067805454
ZINC000004716567
ZINC000072479996
ZINC000091781526
ZINC000604404583
ZINC000000998867
ZINC000009610784
ZINC000072432615
ZINC000065034192
ZINC000223779945
ZINC000077440976
ZINC000216450683
ZINC000003136937
ZINC000002710061
ZINC000001073678
ZINC000069653285
ZINC000065339145
ZINC000019561482
ZINC000002100395
ZINC000019286939
ZINC000002688260
ZINC000032985785
ZINC000244874663
ZINC000575620452
ZINC000058427224
ZINC000008310825
ZINC000001519634
ZINC000015952952
ZINC000011912852
ZINC000072432801
ZINC000016790017
ZINC000071747304
ZINC000225945478
ZINC000098214404
ZINC000001459192
ZINC000023656153
ZINC000002763101
ZINC000154927417
ZINC000072454432
ZINC000032985807
ZINC000015327474
ZINC000095096708
ZINC000001459193
ZINC000002503079
ZINC000040819845
ZINC000077357056
ZINC000000898732
ZINC000604403918
ZINC000604405393
ZINC000000000706
ZINC000012414860
ZINC000005064888
ZINC000065586272
ZINC000067756862
ZINC000065488286
ZINC000069701889
ZINC000002867777
ZINC000025060844
ZINC000002689799
ZINC000017091413
DB04115
DB07354
DB05737
DB13308
DB07991
DB07574
DB01394
DB13927
DB12378
DB07274
DB15534
DB12347
DB07266
DB11911
DB12288
DB07058
DB04010
DB14975
DB07941
DB08387
DB04014
DB06916
DB00736
DB06932
DB11725
DB12776
DB04608
DB00820
DB13790
DB14774
DB12999
DB06842
DB07011
DB08436
DB06525
DB08079
DB06169
DB07794
DB11964
DB12381
DB08531
DB11466
DB12572
DB07595
DB14791
DB13042
DB12096
DB06888
DB11562
DB04254
DB08534
DB12270
DB08015
DB13407
DB12048
DB08190
DB06997
DB07594
DB08539
DB07210
DB07029
DB07728
DB12468
DB14902
DB16047
DB04149
DB05549
DB04982
DB12780
DB08389
DB02754
DB01954
DB03606
DB07249
DB07973
DB05532
DB12367
DB07226
DB08535
DB01166
DB08536
DB04030
DB12432
DB04505
DB03504
DB15143
DB07471
DB16242
DB08583
DB08350
DB14883
DB14627
DB07578
DB07840
DB11614
DB12764
DB04289
DB12210
DB08212
DB08444
DB06896
DB03365
DB07008
DB07272
DB06620
DB12573
DB12582
DB07738
DB04469
DB13088
DB13005
DB04892
DB08459
DB01791
DB12837
DB08527
DB08615
DB12744
DB15031
DB02583
DB07607
DB08358
DB08504
DB05676
DB08788
DB07010
DB07065
DB12963
DB01425
DB12903
DB12742
DB08423
DB03596
DB05608
DB05520
DB00962
DB11844
DB07474
DB00715
DB08489
DB08053
DB06529
DB16331
DB03749
DB02660
DB12009
DB13190
DB06174
DB12784
DB03899
DB06140
DB16349
DB13454
DB07256
DB15347
DB08460
DB08111
DB12424
DB12512
DB16344
DB02850
DB08538
DB02255
DB16057
DB08391
DB03695
DB12408
DB03809
DB13094
DB07009
DB12168
DB00980
DB01967
DB00796
DB07152
DB15640
DB07926
DB12264
DB01959
DB08213
DB07704
DB05458
DB04903
DB06898
DB14654
DB15630
DB08061
DB08063
DB15448
DB12361
DB15245
DB07307
DB07153
DB11951
DB07248
DB07220
DB15071
DB16063
DB16054
DB02550
DB07832
DB15418
DB02359
DB08450
DB08383
DB12590
DB08349
DB02479
DB07556
DB12265
DB06953
DB08170
DB04669
DB01342
DB12114
DB15590
DB07397
DB07014
DB06944
DB08446
DB13510
DB07334
DB07596
DB07330
DB08066
DB13039
DB11800
DB13070
DB01349
DB06963
DB01647
DB01865
DB08011
DB14675
DB03372
DB04631
DB00203
DB09151
DB15058
DB07606
DB06882
DB08064
DB09097
DB06625
DB03534
DB15647
DB13093
DB06969
DB05171
DB15949
DB04054
DB11960
DB04154
DB07020
DB08674
DB08094
DB07164
DB15167
DB04885
DB08356
DB16040
DB12555
DB06090
DB08042
DB08753
DB01026
DB12998
DB06666
DB11913
DB11961
DB03183
DB07629
DB12359
DB12230
DB07735
DB12719
DB11865
DB00808
DB07467
DB02929
DB07337
DB08205
DB08591
DB08974
DB14896
DB12640
DB13419
DB07739
DB08026
DB11899
DB11706
DB05552
DB08659
CHEMBL2107011
CHEMBL107
CHEMBL4101807
CHEMBL1371770
CHEMBL45
CHEMBL1201320
CHEMBL1567328
CHEMBL779
CHEMBL254857
CHEMBL3301607
CHEMBL2105717
CHEMBL2104445
CHEMBL799
CHEMBL2105704
CHEMBL1402684
CHEMBL1909288
CHEMBL298734
CHEMBL1708
CHEMBL2105760
CHEMBL514800
CHEMBL2368924
CHEMBL3989833
CHEMBL1521
CHEMBL1200935
CHEMBL364713
CHEMBL521686
CHEMBL1218
CHEMBL1014
CHEMBL2103822
CHEMBL3545367
CHEMBL94454
CHEMBL162036
CHEMBL3039502
CHEMBL1289494
CHEMBL192
CHEMBL579205
CHEMBL2042122
CHEMBL3936761
CHEMBL297302
CHEMBL1165342
CHEMBL1108
CHEMBL406
CHEMBL157101
CHEMBL1201772
CHEMBL461522
CHEMBL1110
CHEMBL2028661
CHEMBL2106627
CHEMBL1795071
CHEMBL3989868
CHEMBL3137320
CHEMBL3989937
CHEMBL3989958
CHEMBL1201733
CHEMBL2105581
CHEMBL2103875
CHEMBL203266
CHEMBL2105759
CHEMBL431770
CHEMBL685
CHEMBL2110732
CHEMBL3137321
CHEMBL712
CHEMBL2107386
CHEMBL2106638
CHEMBL621
CHEMBL2106988
CHEMBL26
CHEMBL4297534
CHEMBL219916
CHEMBL1334860
CHEMBL3989556
CHEMBL1201168
CHEMBL848
CHEMBL4297526
CHEMBL2216870
CHEMBL1513
CHEMBL98
CHEMBL3989676
CHEMBL1522
CHEMBL3039504
CHEMBL1401
CHEMBL1200965
CHEMBL4297067
CHEMBL9967
CHEMBL1201196
CHEMBL43452
CHEMBL608533
CHEMBL1083659
CHEMBL3233142
CHEMBL244888
CHEMBL1200910
CHEMBL1615372
CHEMBL628
CHEMBL249856
CHEMBL1109
CHEMBL562
CHEMBL832
CHEMBL53292
CHEMBL817
CHEMBL1888176
CHEMBL1055
CHEMBL427216
CHEMBL1200399
CHEMBL865
CHEMBL1472
CHEMBL1201039
CHEMBL781
CHEMBL568
CHEMBL880
CHEMBL967
CHEMBL93
CHEMBL468
CHEMBL1373254
CHEMBL260538
CHEMBL1589
CHEMBL22097
CHEMBL580
CHEMBL110
CHEMBL1474963
CHEMBL70418
CHEMBL1276308
CHEMBL2105131
CHEMBL3183075
CHEMBL1200412
CHEMBL1525826
CHEMBL572
CHEMBL3989944
CHEMBL1191
CHEMBL437
CHEMBL1393
CHEMBL710
CHEMBL1201139
CHEMBL2308885
CHEMBL218394
CHEMBL1170
CHEMBL1201048
CHEMBL139835
CHEMBL110691
CHEMBL444186
CHEMBL717
CHEMBL1463345
CHEMBL1201146
CHEMBL1200592
CHEMBL1095097
CHEMBL3707377
CHEMBL1738
CHEMBL1200542
CHEMBL1200624
CHEMBL1201101
CHEMBL2107389
CHEMBL1200853
CHEMBL2106825
CHEMBL2105722
