# Supplementary material for: Unveiling Berberine analogues as potential inhibitors of Escherichia coli FtsZ through machine learning molecular docking and molecular dynamics approach
Source: Sci Rep. 2025 Apr 26;15:14668. doi: 10.1038/s41598-025-98835-x (PMC12033256; doi:10.1038/s41598-025-98835-x)
Supplement: Supplementary file 2 — Supplementary Material 2 [file 41598_2025_98835_MOESM2_ESM.xlsx]

## Sheet: Sheet1
Pharmacokinetic properties of berberine analogues
Sl No.	Compound ID	Formula	MW	Rotatable bonds	H-bond acceptors	H-bond donors	TPSA	iLOGP	GI absorption	Lipinski violations	Ghose violations	Veber violations	Egan violations	Muegge violations	Bioavailability Score	Synthetic Accessibility
1	ZINC000006017816	C20H18NO4+	336.36	2	4	0	40.8	-0.12	High	0	0	0	0	0	0.55	3.14
2	ZINC000036445486	C20H17BrNO4+	415.26	2	4	0	40.8	0.25	High	0	0	0	0	0	0.55	3.22
3	ZINC000001709414	C19H14NO4+	320.32	0	4	0	40.8	-0.17	High	0	0	0	0	0	0.55	2.96
4	ZINC000001566934	C21H20NO4+	350.39	2	4	0	40.8	0.3	High	0	0	0	0	0	0.55	3.27
5	ZINC000015264117	C19H16NO4+	322.33	1	4	1	51.8	-0.34	High	0	0	0	0	0	0.55	3.02
6	ZINC000005526682	C19H16NO4+	322.33	1	4	1	51.8	-0.27	High	0	0	0	0	0	0.55	3.01
7	ZINC000013376481	C19H16NO4+	322.33	1	4	1	51.8	-0.46	High	0	0	0	0	0	0.55	3.02
8	ZINC000001562608	C21H20NO4+	350.39	2	4	0	40.8	-0.08	High	0	0	0	0	0	0.55	3.22
9	ZINC000000338120	C20H20NO4+	338.38	3	4	1	51.8	-0.07	High	0	0	0	0	0	0.55	3.05
10	ZINC000001604019	C20H17NO5	351.35	2	5	0	58.92	3.28	High	0	0	0	0	0	0.55	3.26
11	ZINC000001624478	C20H21NO4	339.39	4	4	0	41.85	3.57	High	0	0	0	0	0	0.55	3.13
12	ZINC000014619285	C20H17NO5	351.35	2	5	0	58.92	3.22	High	0	0	0	0	0	0.55	3.28
13	ZINC000001624025	C19H19NO3	309.36	3	3	0	32.62	3.35	High	0	0	0	0	0	0.55	2.97
14	ZINC000001575029	C23H22NO4+	376.43	4	4	0	40.8	0.53	High	0	0	0	0	0	0.55	3.51
15	ZINC000012153738	C20H16NO4+	334.35	0	4	0	40.8	-0.14	High	0	0	0	0	0	0.55	3.04
16	ZINC000000338118	C19H18NO4+	324.35	2	4	2	62.8	-0.89	High	0	0	0	0	0	0.55	2.92
17	ZINC000001680552	C20H18NO4+	336.36	2	4	0	40.8	0.08	High	0	0	0	0	0	0.55	3.21
18	ZINC000001578414	C20H18NO4+	336.36	2	4	0	40.8	-0.21	High	0	0	0	0	0	0.55	3.16
19	ZINC000001578255	C27H22NO5+	440.47	4	5	0	57.87	0.45	High	0	0	0	0	0	0.55	3.66
20	ZINC000006484761	C19H15NO4	321.33	1	4	0	49.69	2.99	High	0	0	0	0	0	0.55	2.99
21	ZINC000004090612	C20H17NO3	319.35	2	3	0	32.62	3.49	High	0	0	0	0	0	0.55	3.1
22	ZINC000004088691	C21H21NO3	335.4	4	3	0	32.62	3.68	High	0	0	0	0	0	0.55	3.18
23	ZINC000001583549	C19H19NO4	325.36	4	4	0	49.69	3.14	High	0	0	0	0	0	0.55	2.62
24	ZINC000005798585	C20H19NO3	321.37	3	4	0	40.58	3.41	High	0	0	0	0	0	0.55	3.5
25	ZINC000005798635	C20H19NO3	321.37	3	4	0	40.58	3.4	High	0	0	0	0	0	0.55	3.5
26	ZINC000001636759	C18H15NO4	309.32	3	4	1	60.55	3.05	High	0	0	0	0	0	0.55	2.83
27	ZINC000004051240	C18H15NO4	309.32	3	5	0	49.81	3.29	High	0	0	0	0	0	0.55	2.82
28	ZINC000005267357	C20H18FNO2	323.36	3	3	0	23.39	3.48	High	0	0	0	0	0	0.55	3.05
29	ZINC000005482765	C22H23NO4	365.42	5	4	0	41.85	3.96	High	0	0	0	0	0	0.55	3.43
30	ZINC000004084630	C23H25NO5	395.45	6	5	0	51.08	4.09	High	0	0	0	0	0	0.55	3.5
31	ZINC000001702574	C22H19N2O3+	359.4	3	3	1	55.2	-0.57	High	0	0	0	0	0	0.55	3.02
32	ZINC000001687150	C19H17NO5	339.34	4	6	0	59.04	3.39	High	0	0	0	0	0	0.55	2.89
33	ZINC000000265501	C17H13NO3	279.29	1	3	0	40.46	2.88	High	0	0	0	0	0	0.55	2.55
34	ZINC000001570831	C20H15NO6	365.34	2	6	0	75.99	3.18	High	0	0	0	0	0	0.55	3.21
35	ZINC000005425745	C22H21NO3	347.41	2	3	0	32.62	3.68	High	0	0	0	0	0	0.55	3.33
36	ZINC000004090581	C21H24N2O2	336.43	3	2	0	28.32	3.71	High	0	0	0	0	0	0.55	3.33
37	ZINC000685936001	C18H15NO4	309.32	1	4	2	71.69	2.36	High	0	0	0	0	0	0.55	2.77
38	ZINC000001578182	C19H16NO3+	306.34	3	3	0	39.41	-0.28	High	0	0	0	0	0	0.55	2.51
39	ZINC000002160949	C21H18N2O6	394.38	4	7	0	81.04	3.53	High	0	0	0	0	0	0.55	3.47
40	ZINC000005354375	C21H18FNO2	335.37	1	3	0	23.39	3.57	High	0	0	0	0	0	0.55	3.2
41	ZINC000033963622	C17H13NO4	295.29	2	4	1	60.69	2.54	High	0	0	0	0	0	0.55	2.74
42	ZINC000004620892	C19H20N2O4	340.37	5	5	1	75.83	3.29	High	0	0	0	0	0	0.55	2.85
43	ZINC000007736018	C18H14FNO3	311.31	2	5	0	40.58	3.23	High	0	0	0	0	0	0.55	2.75
44	ZINC000000670657	C27H24N2O5	456.49	8	6	1	78.91	4.26	High	0	0	0	0	0	0.55	3.33
45	ZINC000524730997	C26H19NO6	441.43	4	6	0	75.99	3.62	High	0	0	0	0	0	0.55	3.58
46	ZINC000000314331	C16H11NO2	249.26	1	3	0	31.35	2.86	High	0	0	0	0	0	0.55	2.4
47	ZINC000000346077	C18H15NO4	309.32	2	4	0	49.69	3.16	High	0	0	0	0	0	0.55	2.82
48	ZINC000002127253	C22H20N2O6	408.4	5	7	0	81.04	3.82	High	0	0	0	0	0	0.55	3.55
49	ZINC000005503041	C18H15NO6	341.31	3	6	2	90.01	2.8	High	0	0	0	0	0	0.55	2.94
50	ZINC000001035541	C24H20N2O5	416.43	4	6	0	82.71	3.76	High	0	0	0	0	0	0.55	3.54
51	ZINC000012952380	C20H14N2O3	330.34	2	5	0	53.47	3.2	High	0	0	0	0	0	0.55	2.62
52	ZINC000024513197	C17H13NO4	295.29	1	5	2	71.81	2.78	High	0	0	0	0	0	0.55	2.69
53	ZINC000005582163	C23H17NO4	371.39	4	4	1	60.55	3.48	High	0	0	0	0	0	0.55	3.11
54	ZINC000006116583	C21H20N2O3	348.4	5	4	1	60.45	3.48	High	0	0	0	0	0	0.55	3.3
55	ZINC000006120971	C21H20N2O3	348.4	5	4	1	60.45	3.46	High	0	0	0	0	0	0.55	3.3
56	ZINC000001112190	C23H24N2O3	376.45	7	4	0	51.66	4.07	High	0	0	0	0	0	0.55	3.08
57	ZINC000017031288	C18H14N2O3	306.32	2	4	1	74.44	2.62	High	0	0	0	0	0	0.55	2.64
58	ZINC000000484278	C21H18N2O3	346.38	3	4	0	51.66	3.39	High	0	0	0	0	0	0.55	2.75
59	ZINC000072312902	C23H18N2O4	386.4	4	4	0	62.46	3.35	High	0	0	0	0	0	0.55	3.07
60	ZINC000022463267	C18H12N2O2	288.3	1	4	0	55.14	3.02	High	0	0	0	0	0	0.55	2.59
61	ZINC000005426839	C21H16N2O4	360.36	1	4	1	61.72	3.14	High	0	0	0	0	0	0.55	3.18
62	ZINC000013095399	C19H16ClNO4	357.79	3	5	0	49.81	3.66	High	0	0	0	0	0	0.55	2.99
63	ZINC000524729297	C26H21NO6	443.45	5	6	2	97.99	2.95	High	0	0	0	0	0	0.55	3.54
64	ZINC000006342107	C23H22N2O3	374.43	4	4	1	60.45	3.67	High	0	0	0	0	0	0.55	2.97
65	ZINC000002752367	C20H18N2O3	334.37	4	4	1	60.45	0	High	0	0	0	0	0	0.55	2.78
66	ZINC000002761580	C23H22N2O3	374.43	3	4	0	51.66	3.66	High	0	0	0	0	0	0.55	2.98
67	ZINC000006342101	C22H20N2O3	360.41	3	4	0	51.66	3.58	High	0	0	0	0	0	0.55	2.84
68	ZINC000001734276	C18H18NO3+	296.34	2	3	0	39.41	-1.26	High	0	0	0	0	0	0.55	2.98
69	ZINC000005048402	C24H24N2O3	388.46	3	4	0	51.66	3.8	High	0	0	0	0	0	0.55	3.1
70	ZINC000002748198	C23H22N2O3	374.43	3	4	0	51.66	3.74	High	0	0	0	0	0	0.55	3.41
71	ZINC000009460361	C26H24N2O4	428.48	8	4	2	72.58	3.76	High	0	0	0	0	0	0.55	3.17
72	ZINC000005936947	C22H15N3O3	369.37	4	5	1	73.34	2.95	High	0	0	0	0	0	0.55	2.82
73	ZINC000023318590	C23H24N2O3	376.45	7	4	1	60.45	3.86	High	0	0	0	0	0	0.55	3.04
74	ZINC000007847474	C17H13NO2	263.29	1	3	0	31.35	3.1	High	0	0	0	0	0	0.55	2.52
75	ZINC000063890819	C19H21N3O2	323.39	2	4	0	49.17	3.61	High	0	0	0	0	0	0.55	3.02
76	ZINC000000689039	C22H20N2O3	360.41	4	4	1	60.45	3.56	High	0	0	0	0	0	0.55	2.86
77	ZINC000002748199	C23H22N2O3	374.43	3	4	0	51.66	3.74	High	0	0	0	0	0	0.55	3.41
78	ZINC000085341281	C24H18N2O2	366.41	1	2	1	47.02	3.07	High	0	0	0	0	0	0.55	3.11
79	ZINC000225616152	C18H20N2O5	344.36	7	5	1	78.79	2.87	High	0	0	0	0	0	0.55	2.95
80	ZINC000012610039	C19H16N2O3	320.34	3	4	1	60.45	3.03	High	0	0	0	0	0	0.55	2.66
81	ZINC000072432043	C23H22FN3O3	407.44	4	6	0	54.9	3.7	High	0	0	0	0	0	0.55	3.11
82	ZINC000001635039	C17H14N2O3	294.3	2	3	2	63.35	2.55	High	0	0	0	0	0	0.55	2.72
83	ZINC000072432330	C23H25N3O2	375.46	3	5	0	37.83	3.83	High	0	0	0	0	0	0.55	3.18
84	ZINC000072423169	C22H21N3O3	375.42	3	5	1	63.69	3.23	High	0	0	0	0	0	0.55	2.98
85	ZINC000604404720	C25H20N2O4	412.44	5	5	0	70.42	3.13	High	0	0	0	0	0	0.55	3.42
86	ZINC000002867677	C25H20N2O5	428.44	6	6	1	78.91	3.56	High	0	0	0	0	0	0.55	3.22
87	ZINC000019840597	C22H21N3O3	375.42	3	5	0	54.9	3.59	High	0	0	0	0	0	0.55	3.03
88	ZINC000003872044	C21H18NO4+	348.37	2	4	0	40.8	0.22	High	0	0	0	0	0	0.55	2.77
89	ZINC000006342139	C24H16N2O5	412.39	4	6	1	78.91	3.64	High	0	0	0	0	0	0.55	3.05
90	ZINC000001583139	C19H17NO4	323.34	4	5	0	49.81	3.2	High	0	0	0	0	0	0.55	2.75
91	ZINC000005425468	C19H18N4O4	366.37	1	4	1	93.41	2.94	High	0	0	0	0	0	0.55	3.39
92	ZINC000005936946	C22H15N3O3	369.37	4	5	1	73.34	2.93	High	0	0	0	0	0	0.55	2.92
93	ZINC000072474239	C23H24N2O4S	424.51	5	6	0	78.35	3.78	High	0	0	0	0	0	0.55	3.49
94	ZINC000072408339	C22H20ClN3O3	409.87	3	5	0	54.9	3.49	High	0	0	0	0	0	0.55	2.98
95	ZINC000071765079	C19H19N3O2	321.37	4	4	0	49.17	2.96	High	0	0	0	0	0	0.55	3.33
96	ZINC000004028222	C18H17NO5	327.33	2	5	0	66.76	2.41	High	0	0	0	0	0	0.55	3.6
97	ZINC000000828676	C22H21N3O2	359.42	2	4	0	49.17	3.73	High	0	0	0	0	0	0.55	3.16
98	ZINC000035536982	C20H17ClN2O2	352.81	5	3	1	51.22	3.32	High	0	0	0	0	0	0.55	2.39
99	ZINC000604404104	C26H21NO4	411.45	5	4	0	57.53	3.6	High	0	0	0	0	0	0.55	3.35
100	ZINC000524731055	C26H21NO5	427.45	5	5	1	77.76	3.21	High	0	0	0	0	0	0.55	3.49
101	ZINC000005429039	C22H22N2O3	362.42	5	3	1	52.49	3.61	High	0	0	0	0	0	0.55	3.22
102	ZINC000006248559	C24H18N2O4	398.41	5	5	1	69.68	3.52	High	0	0	0	0	0	0.55	3.06
103	ZINC000002755652	C21H20N2O3	348.4	6	4	1	60.45	3.53	High	0	0	0	0	0	0.55	2.82
104	ZINC000604404384	C27H23NO5	441.48	6	5	0	66.76	3.83	High	0	0	0	0	0	0.55	3.6
105	ZINC000016843076	C25H20N2O5	428.44	7	6	1	78.91	3.65	High	0	0	0	0	0	0.55	3.23
106	ZINC000002764291	C22H17N3O3	371.39	3	5	0	66.24	3.76	High	0	0	0	0	0	0.55	3.02
107	ZINC000002554909	C19H16NO4+	322.33	2	4	0	40.8	-0.34	High	0	0	0	0	0	0.55	2.66
108	ZINC000072407541	C23H21FN4O2	404.44	5	6	0	52.41	3.38	High	0	0	0	0	0	0.55	3.16
109	ZINC000002527573	C13H9NO3	227.22	2	4	0	48.42	2.06	High	0	0	0	0	0	0.55	2.24
110	ZINC000065034178	C21H20N2O3	348.4	6	4	1	60.45	3.37	High	0	0	0	0	0	0.55	2.48
111	ZINC000005936944	C23H17N3O3	383.4	5	5	1	73.34	3.2	High	0	0	0	0	0	0.55	2.9
112	ZINC000071765078	C19H19N3O2	321.37	4	4	0	49.17	2.9	High	0	0	0	0	0	0.55	3.33
113	ZINC000524731804	C26H21NO4	411.45	5	4	0	57.53	3.54	High	0	0	0	0	0	0.55	3.45
114	ZINC000005901245	C21H20N2O3	348.4	4	4	1	60.45	3.27	High	0	0	0	0	0	0.55	2.88
115	ZINC000039269652	C21H22N2O5	382.41	7	6	1	78.91	3.6	High	0	0	0	0	0	0.55	3.02
116	ZINC000215039496	C16H13N3O2	279.29	3	4	0	49.17	2.42	High	0	0	0	0	0	0.55	2.59
117	ZINC000089844606	C19H16N2O3	320.34	4	4	0	51.66	2.82	High	0	0	0	0	0	0.55	2.43
118	ZINC000002762915	C24H18N2O4	398.41	5	5	1	69.68	3.55	High	0	0	0	0	0	0.55	2.99
119	ZINC000072433251	C23H24N2O4S	424.51	5	6	0	78.35	3.81	High	0	0	0	0	0	0.55	3.49
120	ZINC000091665631	C20H20N2O4	352.38	6	4	1	61.72	3.61	High	0	0	0	0	0	0.55	2.66
121	ZINC000017185382	C20H17NO6	367.35	5	7	1	87.11	3.25	High	0	0	0	0	0	0.55	3.06
122	ZINC000067688841	C16H14N2O3	282.29	4	4	1	60.45	2.61	High	0	0	0	0	0	0.55	2.48
123	ZINC000604404746	C27H20N2O3	420.46	4	3	1	64.09	3.14	High	0	0	0	0	0	0.55	3.36
124	ZINC000017089122	C25H20N2O4	412.44	6	5	1	69.68	3.61	High	0	0	0	0	0	0.55	3.13
125	ZINC000001116580	C24H17FN2O3	400.4	5	5	1	60.45	3.69	High	0	0	0	0	0	0.55	2.96
126	ZINC000017185378	C20H17NO6	367.35	5	7	1	87.11	3.23	High	0	0	0	0	0	0.55	3.04
127	ZINC000604406263	C26H21NO5	427.45	5	5	0	66.76	3.6	High	0	0	0	0	0	0.55	3.49
128	ZINC000021219631	C19H16N2O3	320.34	5	4	1	60.45	2.69	High	0	0	0	0	0	0.55	2.32
129	ZINC000065505890	C22H20ClN3O2	393.87	4	5	0	47.48	3.72	High	0	0	0	0	0	0.55	3.47
130	ZINC000065033787	C24H18N2O4	398.41	5	5	1	69.68	3.55	High	0	0	0	0	0	0.55	2.98
131	ZINC000002868163	C24H23N3O4	417.46	7	5	1	80.76	3.62	High	0	0	0	0	0	0.55	3.15
132	ZINC000065491091	C17H18N2O2	282.34	3	4	0	34.59	3.23	High	0	0	0	0	0	0.55	2.61
133	ZINC000000897428	C22H25NO4	367.44	7	4	0	49.69	3.71	High	0	0	0	0	0	0.55	2.78
134	ZINC000020727494	C24H23N3O6	449.46	5	6	0	85.85	4	High	0	0	0	0	0	0.55	3.52
135	ZINC000065034183	C20H17FN2O2	336.36	5	4	1	51.22	3.14	High	0	0	0	0	0	0.55	2.43
136	ZINC000065034124	C20H18N2O2	318.37	5	3	1	51.22	3.03	High	0	0	0	0	0	0.55	2.32
137	ZINC000604405072	C27H23NO4	425.48	6	4	0	57.53	3.69	High	0	0	0	0	0	0.55	3.52
138	ZINC000002097177	C22H21N3O5	407.42	5	6	1	83.84	3.49	High	0	0	0	0	0	0.55	3.41
139	ZINC000072440173	C23H25N3O2	375.46	3	5	0	37.83	3.94	High	0	0	0	0	0	0.55	3.21
140	ZINC000000271262	C19H17NO	275.34	2	1	0	14.16	3.25	High	0	0	0	0	0	0.55	2.74
141	ZINC000604405486	C25H19NO3	381.42	4	3	0	48.3	3.51	High	0	0	0	0	0	0.55	3.16
142	ZINC000007753947	C25H21FN2O3	416.44	7	4	2	63.35	3.32	High	0	0	0	0	0	0.55	3.07
143	ZINC000024513233	C19H15ClN2O3	354.79	3	4	1	60.45	3.21	High	0	0	0	0	0	0.55	2.66
144	ZINC000072409027	C23H22N4O2	386.45	5	5	1	63.27	3.13	High	0	0	0	0	0	0.55	3.15
145	ZINC000017071617	C18H15ClN2O3	342.78	4	4	1	74.44	2.73	High	0	0	0	0	0	0.55	2.48
146	ZINC000023453005	C24H17FN2O3	400.4	5	5	1	60.45	3.6	High	0	0	0	0	0	0.55	2.97
147	ZINC000072453996	C21H18ClN3O3	395.84	3	5	1	63.69	3.04	High	0	0	0	0	0	0.55	2.87
148	ZINC000032503399	C13H10N2O3	242.23	2	4	1	74.44	1.79	High	0	0	0	0	0	0.55	2.3
149	ZINC000013283756	C21H17NO4	347.36	2	5	0	49.81	3.58	High	0	0	0	0	0	0.55	2.57
150	ZINC000244933311	C21H22N2O5	382.41	6	5	0	70	3.56	High	0	0	0	0	0	0.55	3.09
151	ZINC000025757619	C13H9NO3	227.22	2	4	0	48.42	1.84	High	0	0	0	0	0	0.55	2.27
152	ZINC000022463302	C17H12FNO2	281.28	1	4	0	31.35	2.96	High	0	0	0	0	0	0.55	2.55
153	ZINC000219153912	C20H20N2O4	352.38	5	5	0	68.73	2.7	High	0	0	0	0	0	0.55	3.19
154	ZINC000072453566	C23H24ClN3O2	409.91	3	5	0	37.83	4.31	High	0	0	0	0	0	0.55	3.58
155	ZINC000524731923	C24H18N2O4	398.41	4	5	0	70.42	2.85	High	0	0	0	0	0	0.55	3.31
156	ZINC000065505886	C22H20ClN3O2	393.87	4	5	0	47.48	3.86	High	0	0	0	0	0	0.55	3.47
157	ZINC000001113609	C25H18N2O5	426.42	5	6	1	78.91	3.77	High	0	0	0	0	0	0.55	3.08
158	ZINC000033029058	C18H16N2O3	308.33	4	4	1	74.44	2.44	High	0	0	0	0	0	0.55	2.44
159	ZINC000000900914	C23H19NO5	389.4	2	5	0	57.23	3.35	High	0	0	0	0	0	0.55	3.78
160	ZINC000000476932	C18H13NO4	307.3	3	5	0	57.65	3.13	High	0	0	0	0	0	0.55	2.69
161	ZINC000084068065	C17H18N2O3	298.34	2	4	1	60.45	2.73	High	0	0	0	0	0	0.55	3.11
162	ZINC000002576151	C17H17NO2	267.32	3	2	1	34.25	2.94	High	0	0	0	0	0	0.55	2.21
163	ZINC000012364690	C26H20N2O5	440.45	6	5	1	86.63	3.52	High	0	0	0	0	0	0.55	3.35
164	ZINC000072447372	C22H20ClN3O3	409.87	3	5	1	63.69	3.42	High	0	0	0	0	0	0.55	3.39
165	ZINC000604406322	C27H24N2O4	440.49	7	4	1	69.56	3.66	High	0	0	0	0	0	0.55	3.64
166	ZINC000072453565	C23H24ClN3O2	409.91	3	5	0	37.83	4.23	High	0	0	0	0	0	0.55	3.58
167	ZINC000004381355	C24H15NO4	381.38	2	4	0	57.53	3.27	High	0	0	0	0	0	0.55	3.18
168	ZINC000091769058	C20H18N4O3	362.38	5	5	1	74.19	2.79	High	0	0	0	0	0	0.55	3.26
169	ZINC000000829428	C22H16N2O4	372.37	3	5	0	54.74	3.52	High	0	0	0	0	0	0.55	2.8
170	ZINC000096336850	C23H13NO4	367.35	2	4	0	57.01	3.24	High	0	0	0	0	0	0.55	3.14
171	ZINC000216450733	C23H13NO4	367.35	2	4	0	57.01	3.24	High	0	0	0	0	0	0.55	3.14
172	ZINC000072439733	C23H22FN3O4	423.44	5	7	0	64.13	3.99	High	0	0	0	0	0	0.55	3.22
173	ZINC000604404125	C27H20N2O4	436.46	4	4	1	73.32	2.96	High	0	0	0	0	0	0.55	3.5
174	ZINC000002511691	C24H28N2O2	376.49	7	2	1	43.26	3.98	High	0	0	0	0	0	0.55	3.45
175	ZINC000002764814	C25H18N2O5	426.42	4	6	1	78.91	3.69	High	0	0	0	0	0	0.55	3.29
176	ZINC000011912853	C24H22N2O4	402.44	6	5	1	69.68	3.47	High	0	0	0	0	0	0.55	3.78
177	ZINC000072421153	C24H27N3O2	389.49	3	5	0	37.83	4.12	High	0	0	0	0	0	0.55	3.33
178	ZINC000091985934	C21H24N2O3	352.43	4	4	0	51.66	3.28	High	0	0	0	0	0	0.55	3.17
179	ZINC000005948874	C23H15N3O5	413.38	5	6	1	106.27	2.84	High	0	0	0	0	0	0.55	3
180	ZINC000024513227	C20H17ClN2O3	368.81	4	4	1	60.45	3.48	High	0	0	0	0	0	0.55	2.72
181	ZINC000005701301	C17H12ClNO2	297.74	1	3	0	31.35	3.15	High	0	0	0	0	0	0.55	2.58
182	ZINC000097694684	C17H15N3O4	325.32	3	6	1	88.72	3.04	High	0	0	0	0	0	0.55	2.79
183	ZINC000072424589	C22H19ClN4O2	406.86	5	5	1	63.27	3.24	High	0	0	0	0	0	0.55	3.01
184	ZINC000066089371	C15H12N2O4	284.27	3	4	2	91.07	1.77	High	0	0	0	0	0	0.55	2.58
185	ZINC000024619724	C17H18N2O3	298.34	7	4	1	60.45	2.73	High	0	0	0	0	0	0.55	2.42
186	ZINC000032985641	C25H20N2O4	412.44	7	5	1	69.68	3.58	High	0	0	0	0	0	0.55	3.06
187	ZINC000072439576	C22H22ClN3O2	395.88	3	5	0	37.83	4.1	High	0	0	0	0	0	0.55	3.06
188	ZINC000012428092	C27H26N2O4	442.51	9	4	1	69.56	3.75	High	0	0	0	0	0	0.55	3.25
189	ZINC000017071311	C18H13ClN2O3	340.76	2	4	1	74.44	2.73	High	0	0	0	0	0	0.55	2.67
190	ZINC000072480660	C21H20ClN3O3	397.85	6	5	1	63.69	3.2	High	0	0	0	0	0	0.55	2.94
191	ZINC000002503078	C25H21N3O3	411.45	5	4	1	63.69	3.59	High	0	0	0	0	0	0.55	3.13
192	ZINC000067867450	C23H26N2O4	394.46	6	5	0	68.73	3.74	High	0	0	0	0	0	0.55	3.59
193	ZINC000006342163	C19H13N5O3	359.34	4	6	1	91.16	2.1	High	0	0	0	0	0	0.55	2.84
194	ZINC000013227930	C16H11N5O2	305.29	3	6	0	85.85	2.61	High	0	0	0	0	0	0.55	2.98
195	ZINC000002510569	C22H24N2O2	348.44	7	2	1	43.26	3.2	High	0	0	0	0	0	0.55	3.03
196	ZINC000002273743	C20H19NO	289.37	3	1	0	14.16	3.48	High	0	0	0	0	0	0.55	2.84
197	ZINC000077410440	C18H17NO4	311.33	3	5	2	71.81	2.94	High	0	0	0	0	0	0.55	2.61
198	ZINC000055413551	C19H22N2O3	326.39	6	4	0	51.66	3.12	High	0	0	0	0	0	0.55	3.17
199	ZINC000009610721	C26H21NO5	427.45	6	5	0	66.76	3.22	High	0	0	0	0	0	0.55	3.22
200	ZINC000024513387	C19H17ClN2O4S	404.87	3	5	0	77.11	3.42	High	0	0	0	0	0	0.55	2.96
201	ZINC000000900910	C23H19NO5	389.4	2	5	0	57.23	3.35	High	0	0	0	0	0	0.55	3.78
202	ZINC000023459541	C24H16F2N2O3	418.39	5	6	1	60.45	3.76	High	0	0	0	0	0	0.55	2.98
203	ZINC000065034138	C21H20N2O2	332.4	6	3	1	51.22	3.29	High	0	0	0	0	0	0.55	2.45
204	ZINC000065278323	C18H14N2O5	338.31	3	6	0	86.4	3.01	High	0	0	0	0	0	0.55	3.02
205	ZINC000091781521	C22H26N2O3	366.45	6	4	0	51.66	3.62	High	0	0	0	0	0	0.55	3.37
206	ZINC000000784580	C22H26N2O3	366.45	6	4	0	51.66	3.62	High	0	0	0	0	0	0.55	3.37
207	ZINC000072476005	C23H23N3O3	389.45	4	5	1	77.68	2.85	High	0	0	0	0	0	0.55	3.49
208	ZINC000006126735	C21H22N2O4S	398.48	5	6	0	77.11	3.61	High	0	0	0	0	0	0.55	3.15
209	ZINC000072447371	C22H20ClN3O3	409.87	3	5	1	63.69	3.45	High	0	0	0	0	0	0.55	3.39
210	ZINC000330031977	C19H22N2O4	342.39	7	5	1	69.68	3.51	High	0	0	0	0	0	0.55	3.02
211	ZINC000604404463	C25H20N2O4	412.44	5	5	0	70.42	3.33	High	0	0	0	0	0	0.55	3.52
212	ZINC000000677351	C27H26N2O4	442.51	9	5	1	69.68	4.22	High	0	0	0	0	0	0.55	3.06
213	ZINC000604406132	C24H24N2O5	420.46	7	5	1	86.63	3.06	High	0	0	0	0	0	0.55	3.61
214	ZINC000001843082	C16H10N2O4	294.26	2	5	0	77.17	2.61	High	0	0	0	0	0	0.55	2.75
215	ZINC000002688226	C25H19NO5	413.42	5	5	0	66.76	3.6	High	0	0	0	0	0	0.55	3.12
216	ZINC000604404980	C24H18N2O4	398.41	4	5	0	70.42	2.92	High	0	0	0	0	0	0.55	3.33
217	ZINC000014167423	C19H16N2O3	320.34	5	4	1	60.45	2.76	High	0	0	0	0	0	0.55	2.35
218	ZINC000067805454	C16H14N2O3	282.29	4	4	1	60.45	2.77	High	0	0	0	0	0	0.55	2.57
219	ZINC000004716567	C21H19NO4	349.38	2	4	0	40.16	3.59	High	0	0	0	0	0	0.55	3.15
220	ZINC000072479996	C23H24ClN3O2	409.91	3	5	0	37.83	4.14	High	0	0	0	0	0	0.55	3.18
221	ZINC000091781526	C22H26N2O3	366.45	6	4	0	51.66	3.64	High	0	0	0	0	0	0.55	3.37
222	ZINC000604404583	C22H19NO6	393.39	6	6	0	83.83	3.21	High	0	0	0	0	0	0.55	3.3
223	ZINC000000998867	C25H20N2O5	428.44	6	6	1	78.91	3.81	High	0	0	0	0	0	0.55	3.28
224	ZINC000009610784	C26H21NO6	443.45	6	6	0	75.99	3.24	High	0	0	0	0	0	0.55	3.31
225	ZINC000072432615	C23H22N4O2	386.45	5	5	1	63.27	2.98	High	0	0	0	0	0	0.55	3.2
226	ZINC000065034192	C21H19FN2O2	350.39	6	4	1	51.22	3.44	High	0	0	0	0	0	0.55	2.55
227	ZINC000223779945	C17H18N2O3	298.34	7	4	1	60.45	2.63	High	0	0	0	0	0	0.55	2.36
228	ZINC000077440976	C20H18N2O3	334.37	5	4	0	51.66	2.93	High	0	0	0	0	0	0.55	2.5
229	ZINC000216450683	C20H22N2O3	338.4	5	4	0	51.66	3.31	High	0	0	0	0	0	0.55	3.14
230	ZINC000003136937	C19H17NO4	323.34	4	5	0	49.81	3.24	High	0	0	0	0	0	0.55	2.75
231	ZINC000002710061	C14H13NO4	259.26	2	4	1	60.69	2.31	High	0	0	0	0	0	0.55	2.43
232	ZINC000001073678	C24H17FN2O3	400.4	5	5	1	60.45	3.58	High	0	0	0	0	0	0.55	3
233	ZINC000069653285	C18H16N2O3	308.33	4	3	2	63.35	2.5	High	0	0	0	0	0	0.55	2.41
234	ZINC000065339145	C12H9NO3	215.2	1	3	1	51.32	2.18	High	0	0	0	0	0	0.55	2.34
235	ZINC000019561482	C24H24N4O3	416.47	9	5	1	78.27	2.46	High	0	0	0	0	0	0.55	3.25
236	ZINC000019286939	C21H20N4O3	376.41	7	6	1	86.23	3.13	High	0	0	0	0	0	0.55	3.19
237	ZINC000002688260	C25H19N3O3	409.44	4	5	0	58.4	3.47	High	0	0	0	0	0	0.55	3.11
238	ZINC000032985785	C25H19FN2O4	430.43	7	6	1	69.68	3.62	High	0	0	0	0	0	0.55	3.12
239	ZINC000244874663	C19H22N2O3	326.39	9	4	1	60.45	3.18	High	0	0	0	0	0	0.55	2.62
240	ZINC000575620452	C19H18N4O3	350.37	6	5	1	78.27	2.67	High	0	0	0	0	0	0.55	2.81
241	ZINC000058427224	C19H16N2O3	320.34	5	4	1	60.45	2.85	High	0	0	0	0	0	0.55	2.38
242	ZINC000008310825	C23H20N4O3	400.43	7	5	1	78.27	3.16	High	0	0	0	0	0	0.55	3.03
243	ZINC000001519634	C17H17NO2	267.32	3	2	1	34.25	2.93	High	0	0	0	0	0	0.55	2.35
244	ZINC000015952952	C18H14BrNO3	372.21	1	4	1	51.58	3.59	High	0	0	0	0	0	0.55	2.91
245	ZINC000011912852	C24H22N2O4	402.44	6	5	1	69.68	2.86	High	0	0	0	0	0	0.55	3.78
246	ZINC000072432801	C23H24ClN3O2	409.91	4	5	0	37.83	4.32	High	0	0	0	0	0	0.55	3.17
247	ZINC000016790017	C22H22N2O3	362.42	6	3	1	52.49	3.58	High	0	0	0	0	0	0.55	3
248	ZINC000071747304	C19H19N3O3	337.37	6	5	0	58.4	2.85	High	0	0	0	0	0	0.55	2.87
249	ZINC000225945478	C23H20N2O4	388.42	5	5	1	69.68	3.48	High	0	0	0	0	0	0.55	3.14
250	ZINC000098214404	C23H21NO5	391.42	3	5	1	68.23	3.03	High	0	0	0	0	0	0.55	3.8
251	ZINC000001459192	C24H19N3O4	413.43	6	6	1	82.57	3.49	High	0	0	0	0	0	0.55	3.11
252	ZINC000023656153	C22H20N2O4	376.41	5	5	1	77.52	2.98	High	0	0	0	0	0	0.55	3.04
253	ZINC000002763101	C25H20N2O5	428.44	6	6	1	78.91	4.02	High	0	0	0	0	0	0.55	3.23
254	ZINC000154927417	C21H22N2O3	350.41	6	3	1	54.56	3.26	High	0	0	0	0	0	0.55	2.99
255	ZINC000072454432	C23H21N3O3	387.43	5	6	0	60.62	3.53	High	0	0	0	0	0	0.55	3.35
256	ZINC000032985807	C24H17FN2O4	416.4	6	6	1	69.68	3.36	High	0	0	0	0	0	0.55	3.13
257	ZINC000015327474	C23H26N2O3	378.46	8	4	1	60.45	3.9	High	0	0	0	0	0	0.55	2.89
258	ZINC000095096708	C14H13NO3	243.26	2	4	0	48.42	2.59	High	0	0	0	0	0	0.55	2.3
259	ZINC000001459193	C24H19N3O4	413.43	6	6	1	82.57	3.39	High	0	0	0	0	0	0.55	3.13
260	ZINC000002503079	C23H17N3O3	383.4	5	5	1	73.34	3.19	High	0	0	0	0	0	0.55	2.93
261	ZINC000040819845	C21H24N2O4	368.43	9	4	1	61.72	3.24	High	0	0	0	0	0	0.55	2.7
262	ZINC000077357056	C20H20N2O4S	384.45	4	5	0	78.8	2.76	High	0	0	0	0	0	0.55	3.36
263	ZINC000000898732	C21H18NO4+	348.37	2	4	0	40.8	-0.16	High	0	0	0	0	0	0.55	2.65
264	ZINC000604403918	C24H21N3O4	415.44	6	5	0	75.35	2.85	High	0	0	0	0	0	0.55	3.46
265	ZINC000604405393	C24H17NO4	383.4	3	4	2	79.53	2.8	High	0	0	0	0	0	0.55	3.13
266	ZINC000000000706	C20H14NO4+	332.33	0	4	0	40.8	-0.04	High	0	0	0	0	0	0.55	2.59
267	ZINC000012414860	C25H17NO6	427.41	4	6	0	75.99	3.65	High	0	0	0	0	0	0.55	3.17
268	ZINC000005064888	C21H18NO4+	348.37	2	4	0	40.8	-0.26	High	0	0	0	0	0	0.55	2.65
269	ZINC000065586272	C18H15N3O4	337.33	5	5	1	89.2	2.5	High	0	0	0	0	0	0.55	2.63
270	ZINC000067756862	C20H19N3O2	333.38	5	3	2	63.07	2.56	High	0	0	0	0	0	0.55	2.48
271	ZINC000065488286	C18H14N2O3	306.32	4	4	1	60.45	2.57	High	0	0	0	0	0	0.55	2.29
272	ZINC000069701889	C19H16N2O3	320.34	4	4	1	60.45	2.88	High	0	0	0	0	0	0.55	2.44
273	ZINC000002867777	C25H21N3O3	411.45	5	5	1	73.34	3.62	High	0	0	0	0	0	0.55	3.47
274	ZINC000025060844	C20H18N2O3	334.37	5	4	1	60.45	3.07	High	0	0	0	0	0	0.55	2.47
275	ZINC000002689799	C25H19N3O3	409.44	4	5	0	58.4	3.52	High	0	0	0	0	0	0.55	3.14
276	ZINC000017091413	C23H18N2O4S	418.47	6	5	1	97.92	3.87	High	0	0	0	0	0	0.55	3.16
277	DB04115	C20H18NO4+	336.36	2	4	0	40.8	0	High	0	0	0	0	0	0.55	3.14
278	DB07354	C19H15NO4	321.33	2	5	0	49.81	3.23	High	0	0	0	0	0	0.55	3.06
279	DB05737	C22H22N2O5	394.42	9	5	1	100.62	2.8	High	0	0	0	0	0	0.55	3.18
280	DB13308	C19H17ClN2O4	372.8	6	4	2	80.56	1.88	High	0	0	0	0	0	0.55	2.7
281	DB07574	C22H25NO6S	431.5	7	6	1	121.89	2.99	High	0	0	0	0	0	0.55	3.94
282	DB01394	C22H25NO6	399.44	6	6	1	83.09	3.28	High	0	0	0	0	0	0.55	3.87
283	DB13927	C16H11BrN2O2	343.17	2	3	1	47.14	2.74	High	0	0	0	0	0	0.55	2.77
284	DB12378	C19H20N2O3S	356.44	5	4	1	82.7	3.29	High	0	0	0	0	0	0.55	2.8
285	DB07274	C25H22N2O4	414.45	7	5	1	69.68	3.83	High	0	0	0	0	0	0.55	2.5
286	DB15534	C21H23NO6	385.41	5	6	2	94.09	3.1	High	0	0	0	0	0	0.55	3.75
287	DB12347	C19H20N2O2S	340.44	6	2	1	85.49	3.14	High	0	0	0	0	0	0.55	2.89
288	DB07266	C21H24N4O	348.44	1	2	2	64.78	2.8	High	0	0	0	0	0	0.55	3.31
289	DB11911	C22H19N5O	369.42	3	4	1	86.69	2.75	High	0	0	0	0	0	0.55	3.27
290	DB12288	C17H16N2O4	312.32	6	4	2	84.33	2.32	High	0	0	0	0	0	0.55	2.55
291	DB07058	C16H12N4O2S	324.36	3	4	1	100.96	2.71	High	0	0	0	0	0	0.55	2.6
292	DB04010	C15H13N3O2	267.28	3	3	2	81	1.31	High	0	0	0	0	0	0.55	2.04
293	DB14975	C19H19N3O3	337.37	6	5	1	77.24	2.68	High	0	0	0	0	0	0.55	2.89
294	DB08387	C25H20N4O	392.45	5	4	0	52.83	3.67	High	0	0	0	0	0	0.55	3.07
295	DB04014	C16H11N3O3	293.28	1	3	2	90.71	1.61	High	0	0	0	0	0	0.55	2.83
296	DB06916	C22H24N6O3	420.46	7	6	1	94.4	3.53	High	0	0	0	0	0	0.55	3.82
297	DB00736	C17H19N3O3S	345.42	5	5	1	96.31	2.82	High	0	0	0	0	0	0.55	3.66
298	DB06932	C19H18N4O2	334.37	2	4	2	96.28	2.37	High	0	0	0	0	0	0.55	2.39
299	DB11725	C21H25N3	319.44	3	2	0	21.06	3.41	High	0	0	0	0	0	0.55	2.89
300	DB04608	C20H12N2O3	328.32	1	3	3	85.95	1.54	High	0	0	0	0	0	0.55	2.3
301	DB00820	C22H19N3O4	389.4	1	4	1	74.87	2.81	High	0	0	0	0	0	0.55	3.82
302	DB13790	C20H21ClN2O4	388.84	6	5	0	51.24	3.71	High	0	0	0	0	0	0.55	2.85
303	DB14774	C23H17FN6O2	428.42	5	6	0	79.76	3.22	High	0	0	0	0	0	0.55	3.44
304	DB12999	C21H12Cl2N6O	435.27	4	5	1	92.41	2.33	High	0	0	0	0	0	0.55	2.99
305	DB06842	C15H22N2O3	278.35	7	3	2	59.59	2.69	High	0	0	0	0	0	0.55	2.8
306	DB07011	C22H23N3O3	377.44	5	5	0	48.75	3.75	High	0	0	0	0	0	0.55	3.39
307	DB08436	C17H19N5O2	325.37	5	5	1	88.08	2.84	High	0	0	0	0	0	0.55	2.82
308	DB08079	C22H17N5O2	383.4	5	6	0	74.43	3.36	High	0	0	0	0	0	0.55	3.03
309	DB06169	C22H16ClN3O2	389.83	6	3	1	63.99	2.71	High	0	0	0	0	0	0.55	2.52
310	DB07794	C18H13N7	327.34	2	4	2	97.78	1.87	High	0	0	0	0	0	0.55	2.98
311	DB11964	C19H18N4O2S	366.44	5	4	1	92.01	2.91	High	0	0	0	0	0	0.55	3.69
312	DB08531	C18H13Cl2N5	370.24	4	3	1	55.11	2.73	High	0	0	0	0	0	0.55	2.78
313	DB11466	C20H20ClN3O3	385.84	7	4	1	67.59	3.59	High	0	0	0	0	0	0.55	2.9
314	DB12572	C18H24N6O	340.42	5	5	1	77.23	4.01	High	0	0	0	0	0	0.55	3.85
315	DB07595	C18H14BrN5	380.24	4	3	1	55.11	2.93	High	0	0	0	0	0	0.55	2.79
316	DB14791	C18H19N5O	321.38	3	5	1	77.83	2.46	High	0	0	0	0	0	0.55	2.77
317	DB12096	C23H27N5O2	405.49	3	4	1	83.88	2.72	High	0	0	0	0	0	0.55	3.67
318	DB11562	C20H17NO6	367.35	1	7	0	66.46	3.17	High	0	0	0	0	0	0.55	3.88
319	DB04254	C17H18FN5O2	343.36	5	6	1	88.08	3.03	High	0	0	0	0	0	0.55	2.99
320	DB08534	C18H14FN5	319.34	4	4	1	55.11	2.54	High	0	0	0	0	0	0.55	2.74
321	DB12270	C22H26FN3O2	383.46	8	4	2	71.09	3.34	High	0	0	0	0	0	0.55	3.13
322	DB08015	C23H17FN2O4	404.39	3	6	1	71.36	3.19	High	0	0	0	0	0	0.55	3.36
323	DB13407	C17H16N4O2	308.33	4	3	1	68.92	2.02	High	0	0	0	0	0	0.55	2.62
324	DB12048	C17H15N9	345.36	3	6	0	91.61	2.48	High	0	0	0	0	0	0.55	3.57
325	DB08190	C13H15IN2O2	358.17	5	2	2	54.12	2.24	High	0	0	0	0	0	0.55	2.21
326	DB06997	C22H16F2N4O3	422.38	8	6	3	96.11	1.64	High	0	0	0	0	0	0.55	2.75
327	DB07594	C20H20N2O4	352.38	3	5	3	87.6	2.6	High	0	0	0	0	0	0.55	3.37
328	DB08539	C21H19N5	341.41	5	3	1	55.11	3.12	High	0	0	0	0	0	0.55	3.07
329	DB07210	C18H14BrN5	380.24	4	3	1	55.11	2.91	High	0	0	0	0	0	0.55	2.78
330	DB07029	C21H16N4O4	388.38	5	7	0	80.52	3.74	High	0	0	0	0	0	0.55	3.28
331	DB07728	C18H14FN3O	307.32	2	3	2	57.78	2.15	High	0	0	0	0	0	0.55	2.64
332	DB12468	C17H16ClN5O2	357.79	5	4	2	95.06	2.4	High	0	0	0	0	0	0.55	2.84
333	DB16047	C22H13FN2O5	404.35	2	6	1	82.7	2.84	High	0	0	0	0	0	0.55	3.46
334	DB04149	C16H21NO3	275.34	4	3	1	47.56	2.71	High	0	0	0	0	0	0.55	2.7
335	DB05549	C23H25N3O4S	439.53	6	6	2	99.88	2.94	High	0	0	0	0	0	0.55	3.59
336	DB04982	C19H19N3O3	337.37	2	4	1	77.15	2.86	High	0	0	0	0	0	0.55	3.93
337	DB12780	C16H13Cl2NO4	354.18	5	4	0	59.75	3.07	High	0	0	0	0	0	0.55	2.65
338	DB01954	C16H21NO3	275.34	4	3	1	47.56	2.75	High	0	0	0	0	0	0.55	2.7
339	DB03606	C16H21NO3	275.34	4	3	1	47.56	2.75	High	0	0	0	0	0	0.55	2.7
340	DB07973	C25H31N3O2	405.53	7	3	1	46.5	3.98	High	0	0	0	0	0	0.55	3.02
341	DB05532	C22H22N4O5	422.43	7	6	1	104.83	2.77	High	0	0	0	0	0	0.55	3.18
342	DB12367	C16H19N5O4S	377.42	4	5	2	127.23	1.36	High	0	0	0	0	0	0.55	3.15
343	DB07226	C21H12ClN3O3	389.79	3	3	3	94.82	1.8	High	0	0	0	0	0	0.55	2.62
344	DB08535	C18H14BrN5	380.24	4	3	1	55.11	2.98	High	0	0	0	0	0	0.55	2.79
345	DB01166	C20H27N5O2	369.46	7	5	1	81.93	3.38	High	0	0	0	0	0	0.55	3.16
346	DB08536	C18H14BrN5	380.24	4	3	1	55.11	3.06	High	0	0	0	0	0	0.55	2.67
347	DB04030	C25H22N2O3	398.45	4	3	2	65.7	2.63	High	0	0	0	0	0	0.55	2.93
348	DB12432	C22H24N6O	388.47	6	5	2	82.72	2.25	High	0	0	0	0	0	0.55	3.01
349	DB04505	C20H22ClN5O3	415.87	8	6	1	97.31	3.58	High	0	0	0	0	0	0.55	3.21
350	DB03504	C19H24ClN5O3	405.88	8	6	1	97.31	3.75	High	0	0	0	0	0	0.55	3.14
351	DB15143	C18H20FN3O4	361.37	6	6	2	103.54	2.24	High	0	0	0	0	0	0.55	3.66
352	DB08583	C21H22N6O	374.44	5	3	2	92.83	2.3	High	0	0	0	0	0	0.55	2.96
353	DB08350	C22H20N4O2	372.42	5	4	1	71.11	2.75	High	0	0	0	0	0	0.55	2.86
354	DB14627	C24H19NO5	401.41	6	5	1	81.7	3.25	High	0	0	0	0	0	0.55	2.59
355	DB07578	C21H16N4OS	372.44	3	3	0	80.95	3.09	High	0	0	0	0	0	0.55	2.92
356	DB07840	C21H14F2N2O2	364.34	4	5	1	54.98	2.67	High	0	0	0	0	0	0.55	2.65
357	DB04289	C26H23N3O	393.48	3	2	1	39.34	3.01	High	0	0	0	0	0	0.55	2.82
358	DB12210	C20H22N4O3	366.41	7	5	2	99.36	3.02	High	0	0	0	0	0	0.55	2.98
359	DB08444	C20H14BrN5O	420.26	4	5	1	87.48	3.02	High	0	0	0	0	0	0.55	3.02
360	DB03365	C16H15N3O3	297.31	4	5	2	76.5	2.46	High	0	0	0	0	0	0.55	2.53
361	DB07008	C20H14N4O4	374.35	5	7	0	80.52	3.19	High	0	0	0	0	0	0.55	3.18
362	DB07272	C18H19BrN4O4	435.27	8	6	2	119.49	2.65	High	0	0	0	0	0	0.55	3.29
363	DB06620	C18H18N2O3	310.35	4	4	2	59.59	2.82	High	0	0	0	0	0	0.55	3.26
364	DB12573	C22H22N4O2	374.44	6	4	1	79.94	3.38	High	0	0	0	0	0	0.55	3.74
365	DB12582	C17H19NO3	285.34	4	3	0	38.77	3.38	High	0	0	0	0	0	0.55	2.92
366	DB07738	C18H27BrN2O3S	431.39	9	4	1	89.6	3.59	High	0	0	0	0	0	0.55	2.85
367	DB04469	C15H18N2O3	274.32	5	4	0	53.35	3.24	High	0	0	0	0	0	0.55	2.47
368	DB04892	C20H23N3O2	337.42	4	3	1	44.81	3.22	High	0	0	0	0	0	0.55	3.72
369	DB08459	C20H12Cl2N4O2	411.24	5	5	1	83.82	2.63	High	0	0	0	0	0	0.55	2.99
370	DB01791	C18H18Cl2N2O3	381.25	6	4	1	60.45	3.45	High	0	0	0	0	0	0.55	2.51
371	DB12837	C18H18Cl2N2O3	381.25	6	4	1	60.45	3.45	High	0	0	0	0	0	0.55	2.51
372	DB08615	C16H17N2OS+	285.38	2	1	1	55.59	-0.85	High	0	0	0	0	0	0.55	2.7
373	DB12744	C22H20BrN5O2	466.33	7	3	3	94.2	3.08	High	0	0	0	0	0	0.55	3.18
374	DB15031	C23H23ClN6O2	450.92	5	5	1	88.93	2.7	High	0	0	0	0	0	0.55	3.58
375	DB02583	C17H20N6O2	340.38	5	5	2	112.41	2.39	High	0	0	0	0	0	0.55	2.73
376	DB08358	C21H16N4O	340.38	2	3	2	70.67	2.33	High	0	0	0	0	0	0.55	2.89
377	DB05676	C22H24N2O7S	460.5	9	7	1	127.46	3.1	High	0	0	0	0	0	0.55	3.79
378	DB07010	C21H17ClN4O	376.84	6	2	3	73.57	2.08	High	0	0	0	0	0	0.55	2.94
379	DB07065	C19H12Cl2N6S	427.31	5	4	1	104.2	3.03	High	0	0	0	0	0	0.55	3.12
380	DB12963	C19H12Cl2N6S	427.31	5	4	1	104.2	3.03	High	0	0	0	0	0	0.55	3.12
381	DB01425	C16H21N5O2	315.37	7	5	2	83.14	1.68	High	0	0	0	0	0	0.55	2.94
382	DB12903	C16H21N5O2	315.37	7	5	2	83.14	1.68	High	0	0	0	0	0	0.55	2.94
383	DB08423	C21H21FN4O2	380.42	5	5	2	82.17	3.19	High	0	0	0	0	0	0.55	2.84
384	DB03596	C21H21FN4O2	380.42	5	5	2	82.17	3.19	High	0	0	0	0	0	0.55	2.84
385	DB05608	C22H16N4O4	400.39	3	4	1	101.85	2.16	High	0	0	0	0	0	0.55	3.22
386	DB00962	C17H15N5O	305.33	4	4	0	74.29	2.56	High	0	0	0	0	0	0.55	2.62
387	DB00715	C19H20FNO3	329.37	4	5	1	39.72	3.51	High	0	0	0	0	0	0.55	3.52
388	DB08053	C17H19N5O2	325.37	4	5	1	88.08	3.18	High	0	0	0	0	0	0.55	2.93
389	DB06529	C17H11N5O	301.3	3	5	0	73.04	1.47	High	0	0	0	0	0	0.55	2.63
390	DB03749	C14H14N4O2	270.29	3	4	4	97.82	0.9	High	0	0	0	0	0	0.55	2.69
391	DB02660	C15H20N2O4	292.33	6	5	1	83.14	2.7	High	0	0	0	0	0	0.55	2.82
392	DB12009	C21H19N3O3S	393.46	5	5	0	81.94	2.79	High	0	0	0	0	0	0.55	3.3
393	DB13190	C15H15N3O	253.3	2	2	2	74.16	2.06	High	0	0	0	0	0	0.55	1.88
394	DB12784	C21H20FN7	389.43	6	5	2	80.55	2.4	High	0	0	0	0	0	0.55	3.71
395	DB03899	C17H21N5O	311.38	6	4	1	78.85	3.01	High	0	0	0	0	0	0.55	2.58
396	DB06140	C21H24BrN3O3S	478.4	5	5	0	63.16	3.81	High	0	0	0	0	0	0.55	3.33
397	DB16349	C18H18ClNO4S	379.86	6	5	0	84.08	3.54	High	0	0	0	0	0	0.55	3.68
398	DB07256	C18H14ClN5O3	383.79	5	5	3	111.39	2.69	High	0	0	0	0	0	0.55	3.06
399	DB15347	C20H23FN4O2	370.42	4	3	3	91.22	2.94	High	0	0	0	0	0	0.55	3.54
400	DB08460	C20H13Cl2N5O2	426.26	5	5	2	109.84	2.43	High	0	0	0	0	0	0.55	3.09
401	DB08111	C18H14N4O	302.33	3	4	1	63.31	2.43	High	0	0	0	0	0	0.55	2.82
402	DB16344	C20H17FN4O3	380.37	4	6	0	77.32	3.6	High	0	0	0	0	0	0.55	3.24
403	DB08538	C19H17F2N7	381.38	5	6	2	94.02	2.75	High	0	0	0	0	0	0.55	3.13
404	DB08391	C22H21N5O3	403.43	5	7	0	82.49	3.78	High	0	0	0	0	0	0.55	3.69
405	DB03695	C17H19N5O2	325.37	4	5	2	109.17	2.39	High	0	0	0	0	0	0.55	2.82
406	DB03809	C17H21N5O	311.38	6	4	1	78.85	2.99	High	0	0	0	0	0	0.55	2.62
407	DB13094	C22H21FN4O	376.43	5	4	1	63.13	3.29	High	0	0	0	0	0	0.55	2.61
408	DB07009	C17H11NO3	277.27	1	4	2	66.49	2.23	High	0	0	0	0	0	0.55	2.74
409	DB00980	C16H21NO2	259.34	5	2	1	38.33	2.9	High	0	0	0	0	0	0.55	2.91
410	DB07152	C19H15FN6O	362.36	4	6	2	96.45	1.06	High	0	0	0	0	0	0.55	3.16
411	DB15640	C23H24N2O5	408.45	7	5	1	98.93	2.73	High	0	0	0	0	0	0.55	3.35
412	DB12264	C21H25N5O2	379.46	6	3	2	73.49	3.46	High	0	0	0	0	0	0.55	2.97
413	DB01959	C14H15N3O4	289.29	5	5	0	89.94	2.74	High	0	0	0	0	0	0.55	2.86
414	DB08213	C20H20N2O5S	400.45	5	6	0	92.37	2.75	High	0	0	0	0	0	0.55	3.52
415	DB07704	C18H17N5O2	335.36	4	4	3	109.68	1.25	High	0	0	0	0	0	0.55	2.56
416	DB04903	C23H22ClN3O2	407.89	6	4	0	63.16	3.39	High	0	0	0	0	0	0.55	3.36
417	DB06898	C13H12N4O	240.26	1	3	2	76.96	1.21	High	0	0	0	0	0	0.55	2.17
418	DB14654	C24H19NO6	417.41	6	6	1	90.93	3.36	High	0	0	0	0	0	0.55	3.07
419	DB08061	C14H16ClN3	261.75	2	2	2	40.71	2.28	High	0	0	0	0	0	0.55	2.29
420	DB08063	C24H20N2O3	384.43	6	3	1	58.64	3.39	High	0	0	0	0	0	0.55	3.17
421	DB15448	C22H19N5O2	385.42	6	4	2	113.8	2.9	High	0	0	0	0	0	0.55	2.94
422	DB12361	C23H24ClN3O2	409.91	6	4	0	45.67	4.05	High	0	0	0	0	0	0.55	3.88
423	DB07307	C26H23N3O	393.48	5	3	1	54.88	3.6	High	0	0	0	0	0	0.55	2.91
424	DB07153	C19H24N4O3	356.42	4	5	2	105.51	3.27	High	0	0	0	0	0	0.55	3.26
425	DB11951	C19H24N4O3	356.42	4	5	2	105.51	3.27	High	0	0	0	0	0	0.55	3.26
426	DB07248	C20H19N5O3	377.4	6	6	1	83.32	3.42	High	0	0	0	0	0	0.55	3.09
427	DB16063	C18H15N5O	317.34	2	4	2	77.67	2.37	High	0	0	0	0	0	0.55	2.54
428	DB16054	C20H21N3O5S	415.46	2	5	1	109.85	2.44	High	0	0	0	0	0	0.55	3.45
429	DB02550	C20H21ClFN5O3	433.86	8	7	1	97.31	3.7	High	0	0	0	0	0	0.55	3.36
430	DB07832	C20H15N3O2S	361.42	4	4	2	103.35	2.31	High	0	0	0	0	0	0.55	2.88
431	DB15418	C20H18FN3O5	399.37	5	6	2	96.97	2.52	High	0	0	0	0	0	0.55	3.46
432	DB02359	C18H23N5O2	341.41	7	5	1	88.08	3.17	High	0	0	0	0	0	0.55	2.8
433	DB08450	C21H16N6	352.39	3	4	2	79.38	2.38	High	0	0	0	0	0	0.55	2.84
434	DB08383	C21H18N2O2S	362.44	5	3	1	75.38	3.37	High	0	0	0	0	0	0.55	3.15
435	DB12590	C20H16N4O2S	376.43	5	4	0	95.81	2.81	High	0	0	0	0	0	0.55	3.01
436	DB02479	C19H21N3O3S	371.45	7	4	2	102.57	1.63	High	0	0	0	0	0	0.55	2.83
437	DB07556	C18H23N3O5S	393.46	9	7	2	117.21	1.4	High	0	0	0	0	0	0.55	3.58
438	DB12265	C12H13N3O3S	279.31	5	4	0	98.17	1.88	High	0	0	0	0	0	0.55	2.64
439	DB06953	C25H17Cl2N5O	474.34	6	5	0	87.52	3.25	High	0	0	0	0	0	0.55	3.97
440	DB04669	C17H13BrN6	381.23	4	4	1	68	2.66	High	0	0	0	0	0	0.55	2.72
441	DB07014	C17H13FN2O4S	360.36	5	7	0	91.91	3.69	High	0	0	0	0	0	0.55	3.29
442	DB06944	C18H17N3O	291.35	5	2	2	57.78	2.18	High	0	0	0	0	0	0.55	2.49
443	DB08446	C19H10BrClFN5O	458.67	4	6	1	87.48	2.17	High	0	0	0	0	0	0.55	3.04
444	DB13510	C17H25NO4	307.38	8	5	0	48	3.38	High	0	0	0	0	0	0.55	2.34
445	DB07330	C16H22N4O	286.37	4	3	2	75.01	1.77	High	0	0	0	0	0	0.55	2.36
446	DB08066	C17H13N5O	303.32	4	3	3	86.46	1.86	High	0	0	0	0	0	0.55	2.35
447	DB13039	C18H15NO4	309.32	3	4	3	92.78	2.27	High	0	0	0	0	0	0.55	2.28
448	DB11800	C22H19ClN4O5	454.86	8	7	2	107.74	3.67	High	0	0	0	0	0	0.55	3.58
449	DB01349	C23H21N7O	411.46	4	6	1	100.55	2.63	High	0	0	0	0	0	0.56	3.19
450	DB06963	C24H25N5O	399.49	7	3	2	85.83	3.04	High	0	0	0	0	0	0.55	3.49
451	DB01647	C14H19NO4	265.3	5	4	1	56.79	2.66	High	0	0	0	0	0	0.55	2.97
452	DB01865	C19H20N4O	320.39	5	2	1	64.15	2.51	High	0	0	0	0	0	0.55	2.83
453	DB08011	C17H12F2N2O4	346.28	2	7	1	71.36	2.54	High	0	0	0	0	0	0.55	2.93
454	DB03372	C14H16N2OS	260.35	3	1	1	74.9	2.05	High	0	0	0	0	0	0.55	2.17
455	DB09151	C14H11FN2OS	273.32	2	3	2	73.39	2.55	High	0	0	0	0	0	0.55	2.48
456	DB15058	C14H11FN2OS	274.31	2	3	2	73.39	2.55	High	0	0	0	0	0	0.55	2.48
457	DB07606	C20H15Cl3N4O3	465.72	4	5	3	104.03	2.7	High	0	0	0	0	0	0.55	3.2
458	DB08064	C20H22ClN5O2	399.87	8	4	3	91.93	2.33	High	0	0	0	0	0	0.55	3.23
459	DB06625	C16H15N7O	321.34	3	5	2	121.67	2.33	High	0	0	0	0	0	0.55	3.14
460	DB03534	C22H26N4O2	378.47	7	2	1	71.57	2.89	High	0	0	0	0	0	0.55	2.71
461	DB15647	C19H17ClN6O2	396.83	7	5	2	116.46	2.51	High	0	0	0	0	0	0.55	3.49
462	DB13093	C23H23N7O3	445.47	8	6	2	115.44	3.2	High	0	0	0	0	0	0.55	3.62
463	DB05171	C25H26FN3O2	419.49	5	4	0	47.36	4.15	High	0	0	0	0	0	0.55	3.74
464	DB04054	C18H22FN5O2	359.4	7	6	1	88.08	3.35	High	0	0	0	0	0	0.55	3.01
465	DB11960	C17H12Cl3N5O2	424.67	5	4	2	116.89	2.41	High	0	0	0	0	0	0.55	2.88
466	DB04154	C20H17N5O	343.38	4	4	0	63.39	2.81	High	0	0	0	0	0	0.55	2.75
467	DB07020	C20H14N6O2	370.36	5	5	3	112.49	1.21	High	0	0	0	0	0	0.55	2.77
468	DB07164	C13H12N6	252.27	3	4	1	68	1.94	High	0	0	0	0	0	0.55	2.51
469	DB04885	C20H21N3O	319.4	2	2	0	39.82	2.53	High	0	0	0	0	0	0.55	3.46
470	DB08356	C17H16N2O3	296.32	3	4	3	78.37	2	High	0	0	0	0	0	0.55	2.84
471	DB12555	C18H15BrF2N4O2	437.24	6	5	2	68.18	2.99	High	0	0	0	0	0	0.55	2.85
472	DB08042	C22H24N6O3	420.46	7	6	2	97.42	2.63	High	0	0	0	0	0	0.55	3.37
473	DB11961	C15H19ClN4O5S	402.85	5	7	2	126.08	2.04	High	0	0	0	0	0	0.55	3.86
474	DB03183	C14H17N3O2	259.3	4	3	1	70.14	2.6	High	0	0	0	0	0	0.55	2.42
475	DB12359	C14H15ClN6O	318.76	3	5	1	91.74	2.38	High	0	0	0	0	0	0.55	2.62
476	DB12230	C19H27N5O3	373.45	6	5	1	93.81	3.49	High	0	0	0	0	0	0.55	3.1
477	DB07735	C18H28N2O3S	352.49	9	4	1	89.6	3.16	High	0	0	0	0	0	0.55	2.5
478	DB00808	C16H16ClN3O3S	365.83	4	4	2	100.88	1.2	High	0	0	0	0	0	0.55	3.22
479	DB07467	C16H16ClN3O3S	365.83	4	4	2	100.88	1.2	High	0	0	0	0	0	0.55	3.22
480	DB07337	C19H14ClN7	375.81	4	4	3	116.3	2.62	High	0	0	0	0	0	0.55	2.82
481	DB08205	C15H13NO2	239.27	1	3	1	46.26	2.81	High	0	0	0	0	0	0.55	2.72
482	DB08591	C15H14N2O4S	318.35	3	4	1	84.09	1.74	High	0	0	0	0	0	0.55	2.83
483	DB08974	C16H12FN3O3	313.28	5	5	2	84.08	2.5	High	0	0	0	0	0	0.55	2.3
484	DB13419	C15H22N2O4	294.35	6	5	2	68.82	2.81	High	0	0	0	0	0	0.55	2.66
485	DB07739	C14H19FN2O2S2	330.44	3	5	1	83.09	2.44	High	0	0	0	0	0	0.55	3.25
486	DB08026	C19H23N7O	365.43	6	5	2	87.45	2.67	High	0	0	0	0	0	0.55	3.1
487	DB11899	C15H18BrN7	376.25	2	4	2	86.06	2.45	High	0	0	0	0	0	0.55	3.54
488	DB11706	C18H19FN2O2	314.35	5	4	2	64.35	2.37	High	0	0	0	0	0	0.55	2.92
489	CHEMBL2107011	C23H29N3O2	379.5	6	3	1	40.73	3.6	High	0	0	0	0	0	0.55	2.93
490	CHEMBL107	C22H25NO6	399.44	6	6	1	83.09	3.28	High	0	0	0	0	0	0.55	3.87
491	CHEMBL4101807	C19H19N3O3	337.37	6	5	1	77.24	2.68	High	0	0	0	0	0	0.55	2.89
492	CHEMBL1371770	C16H18N4O2	298.34	3	5	0	50.72	2.88	High	0	0	0	0	0	0.55	2.54
493	CHEMBL45	C13H16N2O2	232.28	5	2	2	54.12	1.98	High	0	0	0	0	0	0.55	1.73
494	CHEMBL1201320	C17H19N3O3S	345.42	5	5	1	96.31	2.82	High	0	0	0	0	0	0.55	3.66
495	CHEMBL1567328	C17H19N3O3S	345.42	5	5	1	96.31	2.82	High	0	0	0	0	0	0.55	3.66
496	CHEMBL779	C22H19N3O4	389.4	1	4	1	74.87	2.81	High	0	0	0	0	0	0.55	3.82
497	CHEMBL254857	C20H21ClN2O4	388.84	6	5	0	51.24	3.71	High	0	0	0	0	0	0.55	2.85
498	CHEMBL3301607	C21H23N5O3S	425.5	6	6	1	105.05	2.65	High	0	0	0	0	0	0.55	3.28
499	CHEMBL799	C20H27N5O2	369.46	7	5	1	81.93	3.38	High	0	0	0	0	0	0.55	3.16
500	CHEMBL2105704	C21H19ClN4O4	426.85	8	5	3	115.57	2.68	High	0	0	0	0	0	0.55	2.88
501	CHEMBL1402684	C24H19NO5	401.41	6	5	1	81.7	3.25	High	0	0	0	0	0	0.55	2.59
502	CHEMBL1909288	C26H21NO6	443.45	7	6	0	89.98	3.74	High	0	0	0	0	0	0.55	2.85
503	CHEMBL1708	C19H20FNO3	329.37	4	5	1	39.72	3.51	High	0	0	0	0	0	0.55	3.52
504	CHEMBL514800	C22H24N2O7S	460.5	9	7	1	127.46	3.1	High	0	0	0	0	0	0.55	3.79
505	CHEMBL3989833	C21H21ClN4OS	412.94	4	3	1	76.71	3.5	High	0	0	0	0	0	0.55	3.17
506	CHEMBL1521	C17H15N5O	305.33	4	4	0	74.29	2.56	High	0	0	0	0	0	0.55	2.62
507	CHEMBL521686	C24H23FN4O3	434.46	6	5	1	86.37	2.84	High	0	0	0	0	0	0.55	3.15
508	CHEMBL1218	C16H21NO2	259.34	5	2	1	38.33	2.9	High	0	0	0	0	0	0.55	2.91
509	CHEMBL2103822	C15H19NO2	245.32	5	2	1	38.33	2.56	High	0	0	0	0	0	0.55	2.96
510	CHEMBL3545367	C22H20F2N4O2	410.42	7	7	1	77	3.43	High	0	0	0	0	0	0.55	3.83
511	CHEMBL94454	C24H25FN6O	432.49	5	4	1	70.05	2.87	High	0	0	0	0	0	0.55	3.2
512	CHEMBL162036	C17H15NO5	313.3	7	5	1	81.7	2.65	High	0	0	0	0	0	0.55	2.16
513	CHEMBL3039502	C22H17ClN6O	416.86	4	4	2	88.49	2.12	High	0	0	0	0	0	0.55	3.57
514	CHEMBL1289494	C22H19ClN4O5	454.86	8	7	2	107.74	3.67	High	0	0	0	0	0	0.55	3.58
515	CHEMBL579205	C14H11FN2OS	274.31	2	3	2	73.39	2.55	High	0	0	0	0	0	0.55	2.48
516	CHEMBL2042122	C14H11FN2OS	273.32	2	3	2	73.39	2.55	High	0	0	0	0	0	0.55	2.48
517	CHEMBL297302	C22H24FN3O2	381.44	6	4	1	58.1	3.24	High	0	0	0	0	0	0.55	2.69
518	CHEMBL1108	C22H22FN3O2	379.43	6	4	1	58.1	3.29	High	0	0	0	0	0	0.55	3.34
519	CHEMBL406	C16H16ClN3O3S	365.83	4	4	2	100.88	1.2	High	0	0	0	0	0	0.55	3.22
520	CHEMBL1201772	C20H20FNO3S	373.44	6	5	0	74.85	3.18	High	0	0	0	0	0	0.55	3.76
521	CHEMBL461522	C13H17N3O4S	311.36	4	4	1	92.92	1.42	High	0	0	0	0	0	0.56	3.01
522	CHEMBL1110	C17H18N4O	294.35	2	2	1	53.92	2.22	High	0	0	0	0	0	0.55	2.52
523	CHEMBL1795071	C17H18N6	306.37	4	4	1	83.18	2.32	High	0	0	0	0	0	0.55	3.16
524	CHEMBL3137320	C19H14F2N6O	380.35	2	6	2	88.49	2.41	High	0	0	0	0	0	0.55	3.82
525	CHEMBL3989937	C23H17FN6O	412.42	5	6	1	85.07	2.15	High	0	0	0	0	0	0.55	3.28
526	CHEMBL2105581	C17H25N3O5S	383.46	9	7	2	119.34	2.93	High	0	0	0	0	0	0.55	3.54
527	CHEMBL203266	C14H22N2O3	266.34	5	5	1	42.96	2.93	High	0	0	0	0	0	0.55	2.19
528	CHEMBL2105759	C16H17N7O2S	371.42	5	7	1	128.94	1.38	High	0	0	0	0	0	0.55	3.07
529	CHEMBL431770	C20H24N4O4	384.43	6	5	0	80.28	3.9	High	0	0	0	0	0	0.55	3.35
530	CHEMBL685	C16H13N3O3	295.29	5	4	2	84.08	2.32	High	0	0	0	0	0	0.55	2.26
531	CHEMBL712	C16H12O3	252.26	2	3	0	43.37	2.07	High	0	0	0	0	0	0.55	2.01
532	CHEMBL621	C19H22ClN5O	371.86	5	3	0	45.78	3.62	High	0	0	0	0	0	0.55	2.93
533	CHEMBL26	C15H23N3O4S	341.43	7	6	2	110.11	1.5	High	0	0	0	0	0	0.55	2.97
534	CHEMBL4297534	C21H22N6O	374.44	5	4	3	96.84	2.66	High	0	0	0	0	0	0.55	3.63
535	CHEMBL219916	C22H24ClN5O2	425.91	5	3	2	78.82	3.38	High	0	0	0	0	0	0.55	2.83
536	CHEMBL1334860	C14H11Cl2NO4	328.15	6	4	0	59.75	2.82	High	0	0	0	0	0	0.55	2.46
537	CHEMBL3989556	C16H23BrN2O3	371.27	7	4	1	50.8	3.19	High	0	0	0	0	0	0.55	2.88
538	CHEMBL1201168	C12H13N3O2	231.25	5	4	2	67.16	2.19	High	0	0	0	0	0	0.55	2.82
539	CHEMBL2216870	C22H18FN7O	415.42	5	6	2	101.38	2.11	High	0	0	0	0	0	0.55	3.86
540	CHEMBL3989676	C19H20N2O3	324.37	5	3	1	60.85	3.01	High	0	0	0	0	0	0.55	3.13
541	CHEMBL1522	C17H17ClN6O3	388.81	4	6	1	96.35	2.27	High	0	0	0	0	0	0.55	3.43
542	CHEMBL4297067	C20H12O5	332.31	0	5	2	75.99	2.08	High	0	0	0	0	0	0.55	3.41
543	CHEMBL9967	C19H21N5O2	351.4	3	5	1	74.23	2.37	High	0	0	0	0	0	0.55	2.85
544	CHEMBL1083659	C23H23ClN6O2	450.92	4	5	0	80.29	3.77	High	0	0	0	0	0	0.55	3.97
545	CHEMBL3233142	C24H28FN3O	393.5	5	3	0	26.79	3.68	High	0	0	0	0	0	0.55	3.92
546	CHEMBL244888	C12H9N3O5	275.22	5	6	2	120.65	0.55	High	0	0	0	0	0	0.55	2.99
547	CHEMBL1200910	C13H15N3O4S	309.34	4	5	1	114.88	1.73	High	0	0	0	0	0	0.55	3.05
548	CHEMBL628	C13H18N4O3	278.31	5	4	0	78.89	2.49	High	0	0	0	0	0	0.55	2.44
549	CHEMBL249856	C12H12N2O2S	248.3	3	2	2	91.02	1.96	High	0	0	0	0	0	0.55	2.23
550	CHEMBL1109	C15H14N4O2S	314.36	4	3	2	98.39	1.48	High	0	0	0	0	0	0.55	2.77
551	CHEMBL832	C23H20N2O3S	404.48	6	3	0	76.9	3.4	High	0	0	0	0	0	0.55	3.88
552	CHEMBL53292	C14H13N3O5S	335.34	2	6	2	121.12	2.2	High	0	0	0	0	0	0.56	3.47
553	CHEMBL817	C14H21N3O3S	311.4	5	4	2	86.89	2.88	High	0	0	0	0	0	0.55	2.76
554	CHEMBL1055	C14H11ClN2O4S	338.77	2	5	3	117.87	1.52	High	0	0	0	0	0	0.55	2.93
555	CHEMBL427216	C15H21N3O3S	323.41	5	4	2	86.89	1.96	High	0	0	0	0	0	0.55	3.52
556	CHEMBL1200399	C21H31N5O2	385.5	6	5	0	69.64	3.44	High	0	0	0	0	0	0.55	3.46
557	CHEMBL865	C16H14N2O3S	314.36	3	5	1	94.57	1.78	High	0	0	0	0	0	0.55	3.26
558	CHEMBL781	C16H13ClN2O	284.74	1	2	1	35.83	2.48	High	0	0	0	0	0	0.55	3.42
559	CHEMBL568	C15H11ClN2O2	286.71	1	3	2	61.69	1.98	High	0	0	0	0	0	0.55	3.41
560	CHEMBL880	C14H19N5O4	321.33	9	7	1	122.22	2.5	High	0	0	0	0	0	0.55	2.43
561	CHEMBL967	C16H13ClN2O2	300.74	1	3	1	52.9	2.45	High	0	0	0	0	0	0.55	3.51
562	CHEMBL93	C11H12N2O2S	236.29	3	2	2	94.8	1.85	High	0	0	0	0	0	0.55	2.78
563	CHEMBL1589	C15H20N2O4S	324.4	6	4	2	100.72	2.04	High	0	0	0	0	0	0.55	2.58
564	CHEMBL22097	C16H12Cl2N2O2	335.18	1	3	1	52.9	2.36	High	0	0	0	0	0	0.55	3.6
565	CHEMBL580	C15H10Cl2N2O2	321.16	1	3	2	61.69	2.07	High	0	0	0	0	0	0.55	3.49
566	CHEMBL110	C12H12N4O3	260.25	6	4	1	92.74	1.15	High	0	0	0	0	0	0.55	2.16
567	CHEMBL1474963	C17H14O3	266.29	3	3	1	50.44	2.61	High	0	0	0	0	0	0.55	3.04
568	CHEMBL70418	C16H13ClN2O2	300.74	1	2	0	40.62	2.6	High	0	0	0	0	0	0.55	2.54
569	CHEMBL2105131	C13H19ClN2O5S2	382.88	5	7	1	123.53	2.56	High	0	0	0	0	0	0.55	3.45
570	CHEMBL1525826	C11H12N4O3S	280.3	4	5	2	115.58	0.76	High	0	0	0	0	0	0.55	3.01
571	CHEMBL437	C9H9N3O2S2	255.32	3	3	2	121.7	0.69	High	0	0	0	0	0	0.55	2.8
