# Supplementary material for: Unveiling Berberine analogues as potential inhibitors of Escherichia coli FtsZ through machine learning molecular docking and molecular dynamics approach
Source: Sci Rep. 2025 Apr 26;15:14668. doi: 10.1038/s41598-025-98835-x (PMC12033256; doi:10.1038/s41598-025-98835-x)
Supplement: Supplementary file 3 — Supplementary Material 3 [file 41598_2025_98835_MOESM3_ESM.xlsx]

## Sheet: Sheet1
Toxicity profile of 60 compounds
Sl. No	Compound ID	Predicted LD 50 (mg/kg)	Predicted toxicity class	Hepatotoxicity	Probability	Cardiotoxicity	Probability	Carcinogenicity	Probability	Mutagenicity	Probability
1	ZINC000005267357	1000	4	Inactive	0.68	Inactive	0.69	Inactive	0.55	Inactive	0.51
2	ZINC000685936001	5000	5	Inactive	0.83	Inactive	0.67	Inactive	0.56	Inactive	0.59
3	ZINC000002160949	1000	4	Inactive	0.75	Inactive	0.75	Inactive	0.54	Inactive	0.5
4	ZINC000005354375	1000	4	Inactive	0.72	Inactive	0.74	Inactive	0.62	Inactive	0.63
5	ZINC000002127253	1373	4	Inactive	0.74	Inactive	0.73	Inactive	0.53	Inactive	0.51
6	ZINC000072312902	1000	4	Inactive	0.68	Inactive	0.76	Inactive	0.52	Inactive	0.51
7	ZINC000524729297	2000	4	Inactive	0.76	Inactive	0.62	Inactive	0.56	Inactive	0.54
8	ZINC000085341281	5000	5	Inactive	0.83	Inactive	0.74	Inactive	0.54	Inactive	0.52
9	ZINC000225616152	1000	4	Inactive	0.84	Inactive	0.76	Inactive	0.52	Inactive	0.52
10	ZINC000215039496	1000	4	Inactive	0.76	Inactive	0.7	Inactive	0.52	Inactive	0.53
11	ZINC000604404746	2000	4	Inactive	0.78	Inactive	0.74	Inactive	0.5	Inactive	0.57
12	ZINC000057773847	2000	4	Inactive	0.85	Inactive	0.78	Inactive	0.6	Inactive	0.66
13	ZINC000065491091	1000	4	Inactive	0.88	Inactive	0.76	Inactive	0.53	Inactive	0.58
14	ZINC000330031977	2000	4	Inactive	0.78	Inactive	0.7	Inactive	0.53	Inactive	0.54
15	ZINC000604406132	2000	4	Inactive	0.8	Inactive	0.76	Inactive	0.56	Inactive	0.61
16	ZINC000216450683	1000	4	Inactive	0.83	Inactive	0.74	Inactive	0.54	Inactive	0.7
17	ZINC000019561482	2000	4	Inactive	0.84	Inactive	0.79	Inactive	0.65	Inactive	0.6
18	ZINC000058427224	1000	4	Inactive	0.78	Inactive	0.56	Inactive	0.55	Inactive	0.52
19	ZINC000040819845	1000	4	Inactive	0.87	Inactive	0.75	Inactive	0.58	Inactive	0.61
20	ZINC000604403918	2000	4	Inactive	0.8	Inactive	0.75	Inactive	0.52	Inactive	0.51
21	ZINC000604405393	2000	4	Inactive	0.77	Inactive	0.73	Inactive	0.53	Inactive	0.57
22	DB12347	1000	4	Inactive	0.7	Inactive	0.74	Inactive	0.5	Inactive	0.64
23	DB12288	1860	4	Inactive	0.79	Inactive	0.66	Inactive	0.5	Inactive	0.56
24	DB08387	1000	4	Inactive	0.53	Inactive	0.79	Inactive	0.5	Inactive	0.58
25	DB13790	4150	5	Inactive	0.75	Inactive	0.75	Inactive	0.54	Inactive	0.67
26	DB14791	1000	4	Inactive	0.881	Inactive	0.847	Inactive	0.611	Inactive	0.567
27	DB05549	2000	4	Inactive	0.6387	Inactive	0.82225	Inactive	0.606	Inactive	0.7165
28	DB15143	2000	4	Inactive	0.673	Inactive	0.698	Inactive	0.563	Inactive	0.61
29	DB16242	12000	6	Inactive	0.6	Inactive	0.688	Inactive	0.54	Inactive	0.52
30	DB07272	1200	4	Inactive	0.609	Inactive	0.72	Inactive	0.54	Inactive	0.67
31	DB05676	12000	6	Inactive	0.53	Inactive	0.7	Inactive	0.58	Inactive	0.55
32	DB06140	1000	4	Inactive	0.66	Inactive	0.784	Inactive	0.59	Inactive	0.67
33	DB15347	3029	5	Inactive	0.56	Inactive	0.86	Inactive	0.55	Inactive	0.5
34	DB08391	2935	5	Inactive	0.769	Inactive	0.800833	Inactive	0.59	Inactive	0.5405
35	DB13094	1000	4	Inactive	0.821	Inactive	0.877	Inactive	0.726	Inactive	0.53
36	DB00796	1000	4	Inactive	0.979	Inactive	0.6734	Inactive	0.5425	Inactive	0.7
37	DB15640	4000	5	Inactive	0.6765	Inactive	0.7	Inactive	0.5	Inactive	0.567
38	DB08213	5000	5	Inactive	0.61	Inactive	0.64	Inactive	0.63	Inactive	0.68
39	DB04903	1190	4	Inactive	0.6	Inactive	0.92	Inactive	0.58	Inactive	0.61
40	DB08063	1000	4	Inactive	0.54	Inactive	0.76	Inactive	0.52	Inactive	0.65
41	DB15418	1500	4	Inactive	0.661	Inactive	0.8	Inactive	0.58	Inactive	0.67
42	DB02479	1250	4	Inactive	0.71	Inactive	0.78	Inactive	0.59	Inactive	0.73
43	DB01647	2018	5	Inactive	0.735	Inactive	0.695	Inactive	0.609	Inactive	0.71
44	DB01026	1500	4	Inactive	0.726	Inactive	0.73	Inactive	0.565	Inactive	0.67
45	DB00808	3000	5	Inactive	0.63	Inactive	0.68	Inactive	0.62	Inactive	0.79
46	DB07467	3000	5	Inactive	0.63	Inactive	0.68	Inactive	0.62	Inactive	0.79
47	DB13419	2000	4	Inactive	0.872	Inactive	0.6	Inactive	0.61	Inactive	0.72
48	DB07739	15000	6	Inactive	0.803	Inactive	0.76	Inactive	0.639	Inactive	0.71
49	DB08659	1200	4	Inactive	0.657	Inactive	0.64	Inactive	0.64	Inactive	0.7
50	CHEMBL2105704	3000	5	Inactive	0.5	Inactive	0.73	Inactive	0.54	Inactive	0.58
51	CHEMBL2105581	2100	5	Inactive	0.72	Inactive	0.6	Inactive	0.62	Inactive	0.71
52	CHEMBL203266	1550	4	Inactive	0.949	Inactive	0.68	Inactive	0.56	Inactive	0.74
53	CHEMBL26	1700	4	Inactive	0.7576	Inactive	0.625	Inactive	0.633	Inactive	0.7115
54	CHEMBL4297534	1100	4	Inactive	0.71	Inactive	0.9	Inactive	0.698	Inactive	0.58
55	CHEMBL817	1000	4	Inactive	0.67	Inactive	0.63	Inactive	0.85	Inactive	0.9
56	CHEMBL1055	5000	5	Inactive	0.79	Inactive	0.6	Inactive	0.71	Inactive	0.77
57	CHEMBL427216	1750	4	Inactive	0.62	Inactive	0.67	Inactive	0.79	Inactive	0.79
58	CHEMBL967	1148	4	Inactive	0.5	Inactive	0.84	Inactive	0.84	Inactive	0.76
59	CHEMBL22097	1790	4	Inactive	0.5	Inactive	0.84	Inactive	0.84	Inactive	0.76
60	CHEMBL2105131	10000	6	Inactive	0.67	Inactive	0.73	Inactive	0.59	Inactive	0.68
