# Supplementary material for: Unveiling Berberine analogues as potential inhibitors of Escherichia coli FtsZ through machine learning molecular docking and molecular dynamics approach
Source: Sci Rep. 2025 Apr 26;15:14668. doi: 10.1038/s41598-025-98835-x (PMC12033256; doi:10.1038/s41598-025-98835-x)
Supplement: Supplementary file 4 — Supplementary Material 4 [file 41598_2025_98835_MOESM4_ESM.xlsx]

## Sheet: Sheet1
Binding affinity of different ligands with FtsZ
Compound ID	Binding Affinity
ZINC000005354375	-8.5
ZINC000524729297	-8.5
ZINC000604405393	-8.3
DB15418	-8.3
ZINC000072312902	-8.2
ZINC000604404746	-8.2
DB08213	-8.1
DB05676	-8
ZINC000002127253	-7.9
ZINC000002160949	-7.9
DB05549	-7.8
DB08387	-7.8
DB08391	-7.8
DB13094	-7.7
DB15640	-7.7
DB16242	-7.6
ZINC000058427224	-7.6
ZINC000085341281	-7.6
ZINC000216450683	-7.6
DB04903	-7.5
ZINC000057773847	-7.4
DB14791	-7.4
DB15347	-7.4
CHEMBL1055	-7.3
CHEMBL2105704	-7.3
CHEMBL4297534	-7.3
DB02479	-7.3
DB08063	-7.3
DB06140	-7.2
ZINC000005267357	-7.2
ZINC000604403918	-7.2
ZINC000604406132	-7.2
DB00808	-7.1
Berberine	-7.1
DB01026	-7.1
DB07272	-7.1
DB07467	-7.1
CHEMBL967	-7
CHEMBL22097	-7
DB13790	-7
ZINC000040819845	-7
ZINC000225616152	-7
ZINC000685936001	-7
DB12288	-6.9
DB15143	-6.8
ZINC000019561482	-6.8
ZINC000330031977	-6.8
DB12347	-6.7
ZINC000215039496	-6.7
CHEMBL817	-6.6
CHEMBL427216	-6.6
CHEMBL2105581	-6.5
DB00796	-6.5
DB08659	-6.5
ZINC000065491091	-6.4
CHEMBL26	-6.3
DB01647	-6.3
DB07739	-5.9
DB13419	-5.7
CHEMBL203266	-5.6
CHEMBL2105131	-5.5
