# Supplementary material for: Unveiling Berberine analogues as potential inhibitors of Escherichia coli FtsZ through machine learning molecular docking and molecular dynamics approach
Source: Sci Rep. 2025 Apr 26;15:14668. doi: 10.1038/s41598-025-98835-x (PMC12033256; doi:10.1038/s41598-025-98835-x)
Supplement: Supplementary file 5 — Supplementary Material 5 [file 41598_2025_98835_MOESM5_ESM.xlsx]

## Sheet: Docking
Binding Energy of FtsZ with different ligands during docking
Ligand	Binding Energy (Kcal/mol)	Inhibition constant (µM)
ZINC000524729297	-8.73	0.396
ZINC000604405393	-8.55	0.543
ZINC000072312902	-8.32	0.799
ZINC000085341281	-8.3	0.816
DB08387	-8.2	0.971
DB04903	-8.1	1.15
DB15418	-8.08	1.19
DB05549	-8.04	1.27
DB05676	-7.81	1.87
ZINC000604404746	-7.68	2.36
ZINC000005354375	-7.66	2.44
DB08391	-7.65	2.46
DB13094	-7.61	2.65
ZINC000058427224	-7.51	3.13
ZINC000216450683	-7.31	4.37
DB15640	-7.27	4.7
ZINC000002160949	-7.09	6.35
DB16242	-7.07	6.57
DB08213	-7.01	7.23
ZINC000002127253	-6.8	10.4
Berberine	-6.59	14.79

## Sheet: Duplicate
Binding Energy of FtsZ with different ligands during docking
Ligand	Binding Energy (Kcal/mol)	Inhibition constant (µM)
ZINC000524729297	-8.53	0.532
ZINC000604405393	-8.5	0.557
ZINC000072312902	-8.31	0.817
ZINC000085341281	-8.29	0.867
DB08387	-8.19	0.997
DB15418	-8.17	1.02
DB13094	-8.14	1.07
DB05549	-8.03	1.31
ZINC000604404746	-7.89	2.15
DB04903	-7.75	2.1
ZINC000005354375	-7.67	2.37
DB08391	-7.62	2.6
DB05676	-7.56	2.85
DB15640	-7.39	4.5
DB08213	-7.29	4.56
ZINC000058427224	-7.17	5.58
DB16242	-7.16	5.66
ZINC000002127253	-6.86	9.45
ZINC000216450683	-6.79	10.57
ZINC000002160949	-6.65	13.35
Berberine	-6.43	15.75

## Sheet: Triplicate
Binding Energy of FtsZ with different ligands during docking
Ligand	Binding Energy (Kcal/mol)	Inhibition constant (µM)
ZINC000524729297	-8.47	0.765
ZINC000604405393	-8.41	0.891
ZINC000085341281	-8.39	0.65
ZINC000072312902	-8.32	0.799
DB08387	-8.2	0.971
ZINC000604404746	-7.76	2.07
DB04903	-7.74	2.11
DB13094	-7.71	2.22
DB15418	-7.68	2.33
ZINC000005354375	-7.67	2.39
DB08213	-7.63	2.56
DB05676	-7.61	2.64
DB08391	-7.6	2.67
DB15640	-7.4	3.75
ZINC000002160949	-7.37	3.97
DB05549	-7.36	4
ZINC000216450683	-7.33	4.25
ZINC000058427224	-7.22	5.09
ZINC000002127253	-7.03	7
DB16242	-7.01	7.23
Berberine	-6.39	15.89
